# Supplementary material for: Construction and validation of a cuproptosis-related lncRNA signature for the prediction of the prognosis of LUAD and LUSC
Source: Sci Rep. 2023 Feb 11;13:2477. doi: 10.1038/s41598-023-29719-1 (PMC9922262; doi:10.1038/s41598-023-29719-1)
Supplement: Supplementary file 2 — Supplementary Table S1. [file 41598_2023_29719_MOESM2_ESM.xls]

## Sheet: Sheet1
Cuproptosis	lncRNA	cor	pvalue	Regulation
GLS	AL354977.1	0.553435	1.38484e-84	postive
ATP7A	CELF2-AS1	0.463619	1.3399e-56	postive
GCSH	CELF2-AS1	0.410264	1.57267e-43	postive
ATP7A	STARD13-AS	0.450128	4.51934e-53	postive
GLS	STARD13-AS	0.474838	1.17659e-59	postive
ATP7A	AL139424.3	0.467195	1.46247e-57	postive
ATP7A	LINC02656	0.404345	3.21401e-42	postive
GCSH	LINC02656	0.412615	4.66523e-44	postive
ATP7A	AP001267.3	0.481727	1.3698e-61	postive
LIAS	AC027271.1	0.407035	8.21969e-43	postive
ATP7A	Z98884.1	0.44567	6.11515e-52	postive
GLS	Z98884.1	0.413581	2.82286e-44	postive
ATP7A	AC022960.1	0.426495	2.91839e-47	postive
GLS	AC022960.1	0.427764	1.46164e-47	postive
ATP7A	AC018797.3	0.427952	1.31913e-47	postive
GLS	AC018797.3	0.47744	2.21419e-60	postive
NLRP3	U73169.1	0.461529	4.83137e-56	postive
GLS	AC009812.3	0.523453	2.6873e-74	postive
ATP7A	AC073046.3	0.43737	7.05777e-50	postive
GLS	AC073046.3	0.454057	4.40572e-54	postive
GCSH	AC073046.3	0.427122	2.07517e-47	postive
GLS	AL360267.2	0.461249	5.73345e-56	postive
GLS	AL359880.1	0.434447	3.64149e-49	postive
GCSH	AL359880.1	0.407288	7.22582e-43	postive
ATP7A	AC009754.1	0.467091	1.56073e-57	postive
GLS	AC009754.1	0.495197	1.6796e-65	postive
GLS	AC084083.1	0.441265	7.72881e-51	postive
ATP7A	AC012557.2	0.442779	3.24526e-51	postive
GLS	AC012557.2	0.420071	9.25993e-46	postive
ATP7A	AC006042.3	0.495574	1.29736e-65	postive
GLS	AC006042.3	0.562843	4.92449e-88	postive
ATP7A	AC022613.3	0.45547	1.89249e-54	postive
ATP7A	AC106028.2	0.429979	4.33751e-48	postive
LIAS	AC106028.2	0.431367	2.01702e-48	postive
GLS	AC106028.2	0.420106	9.09064e-46	postive
GCSH	AC092301.1	0.426036	3.74544e-47	postive
GCSH	AC079684.1	0.470681	1.64556e-58	postive
GCSH	MIRLET7A1HG	0.402506	8.10947e-42	postive
ATP7A	AL162171.2	0.467187	1.47029e-57	postive
ATP7A	AC008966.2	0.40742	6.75538e-43	postive
GLS	AC008966.2	0.410306	1.5388e-43	postive
GCSH	AC008966.2	0.401238	1.52949e-41	postive
GLS	AC020913.3	0.406172	1.27447e-42	postive
GCSH	AC020913.3	0.409454	2.38568e-43	postive
NLRP3	PTCSC1	0.407228	7.451e-43	postive
ATP7A	AC006480.2	0.435447	2.08097e-49	postive
LIAS	AC006480.2	0.409983	1.81709e-43	postive
GCSH	AC006480.2	0.416966	4.79257e-45	postive
LIAS	AC004253.1	0.418718	1.89936e-45	postive
GCSH	AC004253.1	0.427688	1.52345e-47	postive
GCSH	CBR3-AS1	0.42816	1.17691e-47	postive
GCSH	LINC00244	0.401294	1.4872e-41	postive
ATP7A	AC087521.2	0.444599	1.13685e-51	postive
LIAS	AC087521.2	0.412482	4.99865e-44	postive
GLS	AC087521.2	0.439194	2.51299e-50	postive
GCSH	AC087521.2	0.416352	6.62363e-45	postive
ATP7A	AC093690.1	0.44833	1.29862e-52	postive
LIAS	AC093690.1	0.411244	9.48845e-44	postive
GLS	AC093690.1	0.494421	2.85336e-65	postive
GCSH	AC093690.1	0.403047	6.18093e-42	postive
ATP7A	EDRF1-AS1	0.426822	2.44361e-47	postive
LIAS	EDRF1-AS1	0.416734	5.41567e-45	postive
GLS	EDRF1-AS1	0.463395	1.53861e-56	postive
ATP7A	AC005730.3	0.414855	1.45155e-44	postive
GLS	AC005730.3	0.406593	1.02913e-42	postive
GCSH	AC005730.3	0.468008	8.80888e-58	postive
ATP7A	AC108063.1	0.405685	1.63203e-42	postive
LIAS	AC108063.1	0.407501	6.47981e-43	postive
GLS	AC108063.1	0.529229	3.36372e-76	postive
LIPT2	AC005229.4	0.400505	2.20404e-41	postive
GLS	AC090772.2	0.429423	5.88946e-48	postive
GLS	AC007014.2	0.414608	1.65163e-44	postive
GCSH	AC007014.2	0.451233	2.35458e-53	postive
ATP7A	AL356124.2	0.442824	3.1614e-51	postive
GLS	AL356124.2	0.448832	9.67418e-53	postive
GCSH	AP000240.1	0.405376	1.90918e-42	postive
ATP7A	AC009884.1	0.414573	1.68243e-44	postive
NFE2L2	AC090018.2	0.429923	4.47488e-48	postive
ATP7A	AC130651.1	0.429741	4.94452e-48	postive
GLS	AC130651.1	0.420266	8.34757e-46	postive
GCSH	AC130651.1	0.471562	9.4376e-59	postive
ATP7A	AC007622.2	0.421464	4.4036e-46	postive
GLS	AC007622.2	0.429722	4.99764e-48	postive
GCSH	AC007622.2	0.441686	6.07373e-51	postive
GLS	AL121845.4	0.471865	7.79341e-59	postive
GLS	AC092574.1	0.452273	1.27269e-53	postive
ATP7A	AC130650.1	0.412398	5.22095e-44	postive
GLS	AC130650.1	0.47231	5.87923e-59	postive
GCSH	AC130650.1	0.40984	1.9566e-43	postive
ATP7A	AC109361.2	0.418437	2.20417e-45	postive
GLS	AC109361.2	0.41975	1.09822e-45	postive
GCSH	AC090198.1	0.465063	5.49516e-57	postive
NFE2L2	AP003390.1	0.407864	5.38556e-43	postive
GLS	AC011825.2	0.451155	2.46657e-53	postive
GCSH	AC011825.2	0.428175	1.16728e-47	postive
ATP7A	RAB30-DT	0.438232	4.3348e-50	postive
LIAS	RAB30-DT	0.406508	1.07446e-42	postive
GLS	RAB30-DT	0.435086	2.54761e-49	postive
GCSH	RAB30-DT	0.491388	2.23335e-64	postive
GLS	PLCH1-AS2	0.413855	2.44696e-44	postive
GLS	AC244517.7	0.470261	2.14398e-58	postive
GLS	AC005332.2	0.492065	1.41295e-64	postive
GCSH	MRPS9-AS1	0.425871	4.09683e-47	postive
ATP7A	SNHG31	0.408876	3.20897e-43	postive
ATP7A	AL157871.5	0.413211	3.42199e-44	postive
GLS	AL157871.5	0.425196	5.90811e-47	postive
ATP7A	AC004461.2	0.438782	3.17621e-50	postive
GLS	AC004461.2	0.471293	1.11865e-58	postive
GLS	AL158166.2	0.544803	1.623e-81	postive
ATP7A	AL451123.1	0.404095	3.64625e-42	postive
GLS	AL451123.1	0.416441	6.32021e-45	postive
ATP7A	LINC00412	0.412242	5.6586e-44	postive
LIAS	LINC00412	0.40483	2.51614e-42	postive
GLS	LINC00412	0.48628	6.82317e-63	postive
NFE2L2	PTCSC2	0.492274	1.22703e-64	postive
ATP7A	CYP2U1-AS1	0.439567	2.03399e-50	postive
GLS	CYP2U1-AS1	0.420669	6.73402e-46	postive
GLS	AC005740.4	0.466845	1.81906e-57	postive
ATP7A	ARAP1-AS2	0.421079	5.41009e-46	postive
GLS	ARAP1-AS2	0.435263	2.30647e-49	postive
NLRP3	LINC01150	0.434196	4.18886e-49	postive
ATP7A	AL162727.2	0.427168	2.02335e-47	postive
GLS	AL162727.2	0.497055	4.6973e-66	postive
GLS	TMEM75	0.520644	2.19324e-73	postive
NLRP3	AC090673.1	0.455759	1.59088e-54	postive
GLS	AC073332.1	0.583229	6.70679e-96	postive
GCSH	AC005776.2	0.404428	3.08294e-42	postive
GCSH	AC015853.1	0.405867	1.48838e-42	postive
ATP7A	AL359762.3	0.447201	2.51034e-52	postive
LIAS	AL359762.3	0.419406	1.31864e-45	postive
GLS	AL359762.3	0.481224	1.90201e-61	postive
GCSH	AL359762.3	0.409104	2.85467e-43	postive
NFE2L2	AC009264.1	0.438096	4.68228e-50	postive
ATP7A	AC087286.2	0.425683	4.53774e-47	postive
GLS	AC087286.2	0.411294	9.24464e-44	postive
GLS	AP002907.1	0.447445	2.17717e-52	postive
GCSH	AP002907.1	0.48993	5.9611e-64	postive
GCSH	AC027682.1	0.46888	5.10439e-58	postive
LIPT2	TMEM44-AS1	0.437207	7.73748e-50	postive
ATP7A	TBL1XR1-AS1	0.412339	5.38139e-44	postive
GLS	TBL1XR1-AS1	0.438093	4.68941e-50	postive
GCSH	TBL1XR1-AS1	0.411996	6.42931e-44	postive
ATP7A	AC010132.4	0.430794	2.76874e-48	postive
LIAS	AC010132.4	0.404308	3.27516e-42	postive
GLS	AC010132.4	0.507424	3.31236e-69	postive
ATP7A	AC127035.1	0.454869	2.71128e-54	postive
GLS	AC127035.1	0.43222	1.25759e-48	postive
MTF1	AL139260.1	0.468414	6.8339e-58	postive
ATP7A	AP001432.1	0.431138	2.28955e-48	postive
GLS	AP001432.1	0.438777	3.18499e-50	postive
ATP7A	AC104984.5	0.425748	4.37946e-47	postive
GLS	AC104984.5	0.471842	7.90737e-59	postive
GCSH	AC104984.5	0.424088	1.07517e-46	postive
ATP7A	AC023590.1	0.403554	4.78975e-42	postive
GLS	AC023590.1	0.491458	2.13084e-64	postive
ATP7A	AL451064.1	0.401789	1.16097e-41	postive
GLS	AL451064.1	0.420741	6.48024e-46	postive
ATP7A	AC087284.1	0.410511	1.38492e-43	postive
GLS	AC087284.1	0.497749	2.91231e-66	postive
CDKN2A	AL449423.1	0.447486	2.12587e-52	postive
ATP7A	PRKCE-AS1	0.434407	3.725e-49	postive
GLS	PRKCE-AS1	0.446699	3.36383e-52	postive
LIAS	AC093157.1	0.484648	2.00951e-62	postive
NLRP3	AL731567.1	0.454935	2.60732e-54	postive
GCSH	LINC02614	0.408649	3.60427e-43	postive
ATP7A	RAP2C-AS1	0.556976	7.18077e-86	postive
ATP7A	MCM3AP-AS1	0.404651	2.75456e-42	postive
LIAS	MCM3AP-AS1	0.463007	1.95327e-56	postive
GLS	MCM3AP-AS1	0.473745	2.36287e-59	postive
GCSH	MCM3AP-AS1	0.454391	3.60957e-54	postive
GLS	AC023796.2	0.440062	1.53476e-50	postive
GCSH	ASAP1-IT2	0.432872	8.75994e-49	postive
ATP7A	LINC02649	0.400387	2.33794e-41	postive
GLS	AC005332.3	0.47036	2.01511e-58	postive
GCSH	AC090517.2	0.477281	2.45395e-60	postive
GLS	AC145285.3	0.467765	1.02553e-57	postive
GLS	ECE1-AS1	0.413229	3.38998e-44	postive
ATP7A	AC007347.1	0.445443	6.97418e-52	postive
GLS	AL355075.6	0.442355	4.13907e-51	postive
GCSH	AL355075.6	0.476674	3.62742e-60	postive
ATP7A	AC007546.1	0.410834	1.17208e-43	postive
GLS	AC007546.1	0.441161	8.19849e-51	postive
GCSH	AC007546.1	0.437984	4.98993e-50	postive
ATP7A	AL445248.1	0.429058	7.19607e-48	postive
GLS	AL445248.1	0.407993	5.04249e-43	postive
GCSH	AL445248.1	0.419577	1.20396e-45	postive
NLRP3	AL391832.3	0.545314	1.07507e-81	postive
GLS	AC104958.1	0.477925	1.62016e-60	postive
GLS	DANT2	0.404668	2.73133e-42	postive
ATP7A	ASH1L-IT1	0.440001	1.58849e-50	postive
GLS	ASH1L-IT1	0.466629	2.08119e-57	postive
GCSH	ASH1L-IT1	0.423407	1.55201e-46	postive
ATP7A	AC018628.2	0.430811	2.74199e-48	postive
GLS	AC018628.2	0.449496	6.55414e-53	postive
GCSH	AC018628.2	0.405665	1.64909e-42	postive
GLS	AL512656.1	0.406935	8.64967e-43	postive
GCSH	AL512656.1	0.409895	1.90124e-43	postive
GLS	AC010245.2	0.401936	1.07866e-41	postive
ATP7A	AP000766.1	0.491117	2.68168e-64	postive
GLS	AP000766.1	0.416548	5.97415e-45	postive
GCSH	AL031670.1	0.420487	7.41949e-46	postive
ATP7A	JPX	0.469199	4.18004e-58	postive
GLS	JPX	0.41197	6.518e-44	postive
GCSH	JPX	0.419376	1.33985e-45	postive
ATP7A	DLEU1	0.408	5.02264e-43	postive
GCSH	JARID2-AS1	0.454303	3.80289e-54	postive
ATP7A	OPA1-AS1	0.407709	5.82754e-43	postive
GLS	OPA1-AS1	0.420431	7.64186e-46	postive
ATP7A	AC004594.1	0.462474	2.70809e-56	postive
LIAS	AC004594.1	0.403263	5.54453e-42	postive
GLS	AC004594.1	0.446541	3.68727e-52	postive
ATP7A	AL109923.1	0.405022	2.28352e-42	postive
GCSH	AL109923.1	0.414837	1.46547e-44	postive
LIAS	TMEM30A-DT	0.400694	2.00644e-41	postive
GLS	AC009716.1	0.405045	2.25644e-42	postive
ATP7A	AC073655.1	0.426703	2.6064e-47	postive
GLS	AC073655.1	0.418477	2.15777e-45	postive
GCSH	AL353708.3	0.442852	3.11157e-51	postive
GCSH	AC021087.3	0.405514	1.78007e-42	postive
ATP7A	AC005014.4	0.50082	3.46616e-67	postive
GCSH	AC005014.4	0.402221	9.35089e-42	postive
ATP7A	AC009041.3	0.452131	1.38395e-53	postive
GLS	AC009041.3	0.42445	8.84634e-47	postive
LIPT2	AC062029.1	0.423214	1.72226e-46	postive
ATP7A	AC146507.3	0.427744	1.4776e-47	postive
LIAS	AC146507.3	0.409984	1.81689e-43	postive
GLS	AC146507.3	0.440222	1.40106e-50	postive
GCSH	AC146507.3	0.426969	2.25512e-47	postive
GLS	AC124283.3	0.441041	8.77928e-51	postive
GCSH	AC124283.3	0.419556	1.21801e-45	postive
GCSH	AL442128.2	0.401159	1.59095e-41	postive
GLS	AC090945.1	0.497095	4.56794e-66	postive
LIAS	ADNP-AS1	0.41448	1.76633e-44	postive
GCSH	ADNP-AS1	0.477967	1.57669e-60	postive
ATP7A	AC063960.2	0.45133	2.22378e-53	postive
GLS	AC063960.2	0.433961	4.77648e-49	postive
GLS	AL133444.1	0.439422	2.20804e-50	postive
ATP7A	AC079866.2	0.405793	1.54486e-42	postive
ATP7A	PCCA-AS1	0.444694	1.07622e-51	postive
GLS	PCCA-AS1	0.430651	2.99552e-48	postive
ATP7A	PAXIP1-AS2	0.523719	2.19919e-74	postive
GLS	PAXIP1-AS2	0.42425	9.85451e-47	postive
MTF1	AC004381.1	0.472761	4.4159e-59	postive
ATP7A	AC011477.1	0.407838	5.45628e-43	postive
LIAS	AC011477.1	0.417704	3.24811e-45	postive
GLS	AC011477.1	0.49916	1.0982e-66	postive
ATP7A	LIMS1-AS1	0.424264	9.78087e-47	postive
GLS	SEMA6A-AS1	0.484518	2.19003e-62	postive
ATP7A	HCG18	0.405697	1.62208e-42	postive
GLS	HCG18	0.476502	4.05048e-60	postive
ATP7A	AL139022.2	0.436171	1.38624e-49	postive
GLS	AL139022.2	0.494023	3.74176e-65	postive
ATP7A	AL133445.2	0.414487	1.75932e-44	postive
GLS	AL133445.2	0.423687	1.33521e-46	postive
MTF1	LINC01587	0.682712	9.46013e-144	postive
GLS	AC025031.4	0.485912	8.70845e-63	postive
GCSH	AC025031.4	0.416912	4.93287e-45	postive
LIAS	AL138921.1	0.443042	2.78912e-51	postive
GCSH	AL138921.1	0.512391	9.36678e-71	postive
ATP7A	AL591721.1	0.419965	9.79733e-46	postive
GLS	AL591721.1	0.400584	2.11894e-41	postive
GCSH	AL591721.1	0.462398	2.83838e-56	postive
LIAS	AC108471.2	0.435486	2.03649e-49	postive
ATP7A	AC007906.1	0.452144	1.37365e-53	postive
GLS	AC007906.1	0.436939	8.99745e-50	postive
GCSH	AC007906.1	0.423097	1.83381e-46	postive
NFE2L2	Z93403.1	0.463414	1.52038e-56	postive
GLS	WASHC5-AS1	0.463874	1.14566e-56	postive
GCSH	WASHC5-AS1	0.421087	5.38564e-46	postive
ATP7A	AC116651.1	0.411244	9.48485e-44	postive
GLS	AC116651.1	0.433233	7.16506e-49	postive
GCSH	AC018766.1	0.42102	5.58266e-46	postive
ATP7A	SHANK2-AS2	0.453435	6.37913e-54	postive
GLS	AC114980.1	0.565975	3.30631e-89	postive
ATP7A	AC012076.1	0.414191	2.05341e-44	postive
GLS	AC012076.1	0.42115	5.20916e-46	postive
GLS	AL157838.1	0.43991	1.67319e-50	postive
ATP7A	AC008543.3	0.417855	2.99947e-45	postive
GLS	AC008543.3	0.486998	4.23338e-63	postive
GCSH	AC008543.3	0.411868	6.87117e-44	postive
FDX1	AC092809.2	0.691948	3.46938e-149	postive
ATP7A	AC018557.3	0.437846	5.39353e-50	postive
GCSH	AC018557.3	0.445495	6.76769e-52	postive
ATP7A	AC021078.1	0.442281	4.31955e-51	postive
LIAS	AC021078.1	0.424763	7.46681e-47	postive
GLS	AC021078.1	0.484322	2.49154e-62	postive
GCSH	AC021078.1	0.435058	2.58748e-49	postive
ATP7A	ETV5-AS1	0.413313	3.24593e-44	postive
LIAS	ETV5-AS1	0.426995	2.22312e-47	postive
GLS	ETV5-AS1	0.401323	1.46605e-41	postive
GCSH	AC073641.1	0.407231	7.43645e-43	postive
ATP7A	AC131953.1	0.42873	8.61628e-48	postive
ATP7A	AC092653.1	0.403459	5.02279e-42	postive
GLS	AC092653.1	0.481089	2.0779e-61	postive
GLS	AC133961.1	0.415079	1.29115e-44	postive
GLS	AC009704.2	0.434313	3.92383e-49	postive
NLRP3	LINC01094	0.435454	2.0733e-49	postive
ATP7A	AC010422.4	0.411566	8.03255e-44	postive
LIAS	AC010422.4	0.412388	5.24655e-44	postive
GLS	AC010422.4	0.448216	1.38831e-52	postive
GCSH	AC010422.4	0.455315	2.07632e-54	postive
NFE2L2	LINC02820	0.428766	8.44824e-48	postive
ATP7A	AC036103.1	0.448855	9.54851e-53	postive
GLS	AC036103.1	0.41655	5.9663e-45	postive
GCSH	THUMPD3-AS1	0.431878	1.52032e-48	postive
ATP7A	AL591002.1	0.443824	1.77873e-51	postive
GLS	AL591002.1	0.499028	1.20362e-66	postive
GCSH	AL591002.1	0.401134	1.61072e-41	postive
ATP7A	CDKN2B-AS1	0.413273	3.31286e-44	postive
ATP7A	AC022164.1	0.422938	1.99796e-46	postive
GLS	AC022164.1	0.424759	7.48609e-47	postive
GLS	AC018607.1	0.435017	2.64747e-49	postive
GCSH	AC073140.1	0.410017	1.78564e-43	postive
ATP7A	LINC-PINT	0.44176	5.81978e-51	postive
GLS	LINC-PINT	0.491157	2.61005e-64	postive
GCSH	LINC-PINT	0.424854	7.10898e-47	postive
ATP7A	AC067852.3	0.477344	2.35584e-60	postive
GLS	AC067852.3	0.476896	3.14333e-60	postive
LIAS	AC005519.1	0.401645	1.24756e-41	postive
GCSH	AC005519.1	0.409952	1.84676e-43	postive
LIAS	CCDC18-AS1	0.445541	6.58991e-52	postive
GLS	CCDC18-AS1	0.422301	2.81176e-46	postive
ATP7A	AP002755.1	0.408392	4.11116e-43	postive
ATP7A	AC099811.1	0.43196	1.45322e-48	postive
GLS	AC099811.1	0.467246	1.41706e-57	postive
GCSH	AC099811.1	0.420006	9.58772e-46	postive
GLS	AC011442.1	0.400807	1.89652e-41	postive
ATP7A	AP003354.1	0.439424	2.20613e-50	postive
GLS	AP003354.1	0.493697	4.67209e-65	postive
GCSH	AL136531.1	0.425175	5.97581e-47	postive
LIAS	AC068620.2	0.415782	8.93347e-45	postive
GCSH	AC068620.2	0.47465	1.3268e-59	postive
ATP7A	AC016949.1	0.407604	6.14914e-43	postive
GCSH	AC016949.1	0.407255	7.34827e-43	postive
ATP7A	AC010226.1	0.482924	6.25287e-62	postive
GLS	AC010226.1	0.431545	1.82851e-48	postive
GLS	AC022893.3	0.42147	4.39027e-46	postive
GCSH	AC022893.3	0.450981	2.73238e-53	postive
ATP7A	FOXP1-AS1	0.412652	4.57536e-44	postive
LIAS	FOXP1-AS1	0.406147	1.291e-42	postive
GLS	FOXP1-AS1	0.447893	1.67639e-52	postive
ATP7A	Z69666.1	0.41514	1.25033e-44	postive
LIAS	Z69666.1	0.414267	1.97387e-44	postive
GLS	Z69666.1	0.546928	2.90581e-82	postive
GLS	AC090186.1	0.410363	1.49426e-43	postive
GCSH	AL031710.2	0.482696	7.26137e-62	postive
LIAS	AP001160.4	0.409471	2.36473e-43	postive
GCSH	AP001160.4	0.48654	5.74146e-63	postive
GLS	ATP11A-AS1	0.548091	1.1268e-82	postive
ATP7A	STARD13-IT1	0.430661	2.97932e-48	postive
GLS	STARD13-IT1	0.452801	9.30159e-54	postive
ATP7A	AC134407.1	0.424192	1.01663e-46	postive
LIAS	AC134407.1	0.405062	2.23747e-42	postive
GLS	AC134407.1	0.462423	2.7943e-56	postive
GCSH	AC134407.1	0.428338	1.06802e-47	postive
ATP7A	AL391834.1	0.438358	4.03819e-50	postive
GCSH	AL391834.1	0.432258	1.23138e-48	postive
NFE2L2	AC093895.1	0.415646	9.59477e-45	postive
ATP7A	BACH1-IT1	0.416562	5.92957e-45	postive
ATP7A	AL162430.2	0.43219	1.27896e-48	postive
GLS	AL162430.2	0.460859	7.27669e-56	postive
GCSH	AL162430.2	0.408453	3.98493e-43	postive
ATP7A	AL133243.3	0.428167	1.17278e-47	postive
GLS	AL133243.3	0.442601	3.59401e-51	postive
GCSH	AL133243.3	0.412553	4.81539e-44	postive
ATP7A	AC008119.1	0.418536	2.09189e-45	postive
GLS	AC008119.1	0.447708	1.8674e-52	postive
GCSH	AC008119.1	0.463057	1.89315e-56	postive
NLRP3	AL133371.2	0.40448	3.00277e-42	postive
ATP7A	AL133371.2	0.409698	2.10456e-43	postive
GCSH	ZNF32-AS1	0.462518	2.63653e-56	postive
ATP7A	AC008507.2	0.43142	1.95887e-48	postive
GLS	AC008507.2	0.457814	4.61883e-55	postive
GCSH	AC008507.2	0.403414	5.13822e-42	postive
ATP7A	AP001020.3	0.409017	2.98439e-43	postive
GCSH	AP001020.3	0.438641	3.43933e-50	postive
ATP7A	AP002490.1	0.427881	1.37104e-47	postive
LIAS	AP002490.1	0.403497	4.92808e-42	postive
GCSH	AC009090.1	0.407969	5.10283e-43	postive
ATP7A	AL022157.1	0.463216	1.71732e-56	postive
LIAS	AL022157.1	0.42198	3.34129e-46	postive
GCSH	AL022157.1	0.432946	8.40674e-49	postive
LIAS	AL731566.2	0.464227	9.21414e-57	postive
GCSH	AL731566.2	0.45408	4.34362e-54	postive
GCSH	AC012291.3	0.432291	1.20907e-48	postive
ATP7A	AP005131.1	0.446347	4.12764e-52	postive
GLS	AP005131.1	0.418228	2.46175e-45	postive
GCSH	AP005131.1	0.403475	4.98426e-42	postive
ATP7A	AC027514.2	0.452186	1.33974e-53	postive
GCSH	AC027514.2	0.436179	1.37987e-49	postive
ATP7A	AC010834.3	0.401861	1.12031e-41	postive
GLS	AC010834.3	0.510307	4.21175e-70	postive
GCSH	AC010834.3	0.430361	3.51535e-48	postive
GCSH	AL354733.3	0.41348	2.97442e-44	postive
ATP7A	EHD4-AS1	0.443639	1.97852e-51	postive
GLS	EHD4-AS1	0.445282	7.65788e-52	postive
ATP7A	AL357552.2	0.460813	7.48282e-56	postive
GLS	AL357552.2	0.459337	1.83694e-55	postive
GLS	DLEU2	0.498256	2.0522e-66	postive
GCSH	DLEU2	0.414675	1.59517e-44	postive
ATP7A	SPATA13-AS1	0.43366	5.64824e-49	postive
GLS	SPATA13-AS1	0.406083	1.33343e-42	postive
ATP7A	AC018557.2	0.442718	3.36007e-51	postive
GLS	AC018557.2	0.405487	1.80462e-42	postive
GCSH	AC018557.2	0.433123	7.61704e-49	postive
NLRP3	MIR155HG	0.401716	1.20405e-41	postive
GCSH	AC116667.1	0.426582	2.78476e-47	postive
GLS	AC012467.1	0.407917	5.24202e-43	postive
ATP7A	RSF1-IT1	0.435691	1.81461e-49	postive
GLS	RSF1-IT1	0.447982	1.59169e-52	postive
ATP7A	TRAF3IP2-AS1	0.400082	2.72034e-41	postive
LIAS	TRAF3IP2-AS1	0.410371	1.48827e-43	postive
GCSH	TRAF3IP2-AS1	0.412663	4.55025e-44	postive
ATP7A	AC026124.2	0.407748	5.71244e-43	postive
GLS	AC026124.2	0.412284	5.53893e-44	postive
GCSH	AC026124.2	0.463134	1.80599e-56	postive
GCSH	SCAT2	0.480731	2.62326e-61	postive
GLS	AC072039.2	0.40001	2.81939e-41	postive
ATP7A	AC012157.2	0.417688	3.27511e-45	postive
GLS	AC012157.2	0.458254	3.54162e-55	postive
GLS	AC112196.1	0.401558	1.30327e-41	postive
LIAS	ELOA-AS1	0.427286	1.8968e-47	postive
GLS	KIF26B-AS1	0.493201	6.54177e-65	postive
ATP7A	AC096921.2	0.429662	5.16605e-48	postive
GCSH	UBOX5-AS1	0.458759	2.60807e-55	postive
NFE2L2	LINC02006	0.439319	2.34107e-50	postive
GCSH	AC004943.3	0.505149	1.66312e-68	postive
LIAS	AP001893.1	0.425948	3.92922e-47	postive
GLS	AP001893.1	0.415792	8.88549e-45	postive
ATP7A	Z68871.1	0.570233	8.02474e-91	postive
FDX1	AC005532.1	0.465296	4.75851e-57	postive
GLS	E2F3-IT1	0.486545	5.72244e-63	postive
NLRP3	AL162424.1	0.424948	6.75755e-47	postive
NFE2L2	AL512363.1	0.434946	2.75484e-49	postive
ATP7A	AC004893.2	0.409344	2.5239e-43	postive
LIAS	AC004893.2	0.410879	1.1456e-43	postive
GLS	AC004893.2	0.470764	1.56182e-58	postive
GCSH	AC004893.2	0.404371	3.17193e-42	postive
ATP7A	AC092802.2	0.464896	6.09612e-57	postive
LIAS	AC092802.2	0.417053	4.58003e-45	postive
GLS	AC092802.2	0.453714	5.40533e-54	postive
GCSH	AC092802.2	0.432468	1.09616e-48	postive
ATP7A	AL592295.3	0.465658	3.80281e-57	postive
LIAS	AL592295.3	0.403333	5.35149e-42	postive
GLS	AL592295.3	0.462935	2.041e-56	postive
NFE2L2	LINC02428	0.465847	3.38104e-57	postive
LIPT2	AP001372.2	0.72452	4.06543e-170	postive
GLS	MKLN1-AS	0.502716	9.21714e-68	postive
ATP7A	AC108471.3	0.469874	2.73471e-58	postive
LIAS	AC108471.3	0.400768	1.93389e-41	postive
GLS	AC108471.3	0.491852	1.63242e-64	postive
GCSH	AC129510.2	0.412276	5.55959e-44	postive
NLRP3	PELATON	0.406755	9.47833e-43	postive
GLS	AC008883.1	0.541431	2.42901e-80	postive
GCSH	AC107081.3	0.448068	1.51314e-52	postive
GLS	AL590666.4	0.411674	7.59423e-44	postive
ATP7A	AC027228.1	0.464217	9.26962e-57	postive
GLS	AC027228.1	0.430919	2.58359e-48	postive
GCSH	AC027228.1	0.41917	1.4944e-45	postive
ATP7A	AC016831.1	0.437426	6.83907e-50	postive
GLS	AC016831.1	0.481484	1.60574e-61	postive
ATP7A	AC011479.3	0.411989	6.45106e-44	postive
GCSH	AC011479.3	0.403239	5.61068e-42	postive
ATP7A	AL359922.2	0.422429	2.62533e-46	postive
GLS	AL359922.2	0.445034	8.84291e-52	postive
GLS	AL022067.1	0.429856	4.64328e-48	postive
ATP7A	FKBP14-AS1	0.421432	4.47878e-46	postive
GLS	FKBP14-AS1	0.458073	3.94908e-55	postive
GLS	AC020634.2	0.411159	9.91155e-44	postive
ATP7A	AC009032.1	0.448218	1.38613e-52	postive
GLS	LINC02882	0.417312	3.99511e-45	postive
GLS	AC025280.3	0.40033	2.40484e-41	postive
GLS	AKT3-IT1	0.463177	1.75864e-56	postive
GCSH	AKT3-IT1	0.421967	3.36391e-46	postive
ATP7A	AC096642.2	0.406204	1.25417e-42	postive
LIPT2	SOD2-OT1	0.454454	3.47566e-54	postive
ATP7A	AC010210.1	0.42133	4.72975e-46	postive
ATP7A	AL021578.1	0.440598	1.13087e-50	postive
GLS	AC034229.4	0.507942	2.28942e-69	postive
GCSH	AL133243.2	0.465237	4.93564e-57	postive
GLS	AC003991.1	0.427952	1.31887e-47	postive
GLS	AL137779.2	0.462136	3.33299e-56	postive
GLS	AC005972.3	0.467182	1.47454e-57	postive
ATP7A	AL021368.2	0.413779	2.5456e-44	postive
LIAS	AL021368.2	0.418431	2.21189e-45	postive
GLS	AL021368.2	0.436405	1.21549e-49	postive
ATP7A	AL161725.1	0.450954	2.77623e-53	postive
GLS	AL161725.1	0.446107	4.74548e-52	postive
ATP7A	AL162390.1	0.428761	8.46921e-48	postive
GLS	AL162390.1	0.442716	3.36478e-51	postive
GCSH	AL162390.1	0.405798	1.54129e-42	postive
GCSH	AC097641.2	0.418106	2.62591e-45	postive
ATP7A	BTBD9-AS1	0.431659	1.71594e-48	postive
GLS	BTBD9-AS1	0.459781	1.403e-55	postive
ATP7A	ZRANB2-AS1	0.42498	6.63934e-47	postive
LIAS	ZRANB2-AS1	0.427867	1.38184e-47	postive
GLS	ZRANB2-AS1	0.487113	3.92276e-63	postive
GLS	AL136985.2	0.414807	1.48876e-44	postive
GCSH	AL136985.2	0.401205	1.5543e-41	postive
ATP7A	AC058791.1	0.456803	8.49738e-55	postive
GLS	AC058791.1	0.463846	1.16527e-56	postive
GCSH	AC058791.1	0.41695	4.83459e-45	postive
ATP7A	AC023051.1	0.44024	1.38674e-50	postive
GLS	AC023051.1	0.430438	3.36948e-48	postive
ATP7A	AC024075.3	0.451307	2.25498e-53	postive
GCSH	AC069222.1	0.413398	3.10549e-44	postive
ATP7A	RNF213-AS1	0.441359	7.32139e-51	postive
GLS	RNF213-AS1	0.48515	1.4424e-62	postive
ATP7A	AC006159.1	0.437752	5.68926e-50	postive
GLS	AC006159.1	0.44698	2.85586e-52	postive
GLS	AC027097.1	0.418223	2.46861e-45	postive
GCSH	AL512652.1	0.455844	1.51236e-54	postive
NFE2L2	AC079305.1	0.614019	6.82863e-109	postive
GLS	AC068189.2	0.456697	9.05793e-55	postive
GCSH	AC068189.2	0.43203	1.39796e-48	postive
GLS	AC245884.8	0.415124	1.26132e-44	postive
GLS	AL078582.2	0.484827	1.78625e-62	postive
ATP7A	AL050343.2	0.455195	2.23162e-54	postive
LIAS	AL050343.2	0.41181	7.08013e-44	postive
GLS	AL050343.2	0.407699	5.85689e-43	postive
GCSH	AL050343.2	0.439926	1.65838e-50	postive
ATP7A	AC087276.2	0.475095	9.98126e-60	postive
GCSH	AC087276.2	0.424645	7.96108e-47	postive
ATP7A	AC099811.5	0.437248	7.56065e-50	postive
GLS	AC099811.5	0.474862	1.15897e-59	postive
GCSH	AC099811.5	0.413279	3.30373e-44	postive
ATP7A	GNG12-AS1	0.453567	5.89994e-54	postive
LIAS	GNG12-AS1	0.402526	8.0286e-42	postive
GLS	GNG12-AS1	0.475625	7.11195e-60	postive
ATP7A	LINC00571	0.455493	1.86627e-54	postive
GLS	LINC00571	0.430088	4.0861e-48	postive
ATP7A	FOCAD-AS1	0.425209	5.86553e-47	postive
GLS	FOCAD-AS1	0.415328	1.13323e-44	postive
ATP7A	AC083805.2	0.448307	1.31581e-52	postive
GLS	AC083805.2	0.444334	1.32517e-51	postive
GLS	AC011816.2	0.409114	2.84027e-43	postive
ATP7A	AC099811.4	0.410048	1.75724e-43	postive
GLS	AC099811.4	0.448127	1.46176e-52	postive
GCSH	AC099811.4	0.432702	9.62644e-49	postive
LIAS	AL132780.1	0.407518	6.4237e-43	postive
GLS	AL132780.1	0.407789	5.59642e-43	postive
GCSH	AL132780.1	0.42253	2.48728e-46	postive
GLS	AC096708.2	0.459397	1.77094e-55	postive
LIAS	AL031666.1	0.414786	1.50532e-44	postive
ATP7A	AC006441.1	0.469036	4.62893e-58	postive
GLS	AC006441.1	0.446666	3.42927e-52	postive
GLS	RNF32-AS1	0.437659	5.99606e-50	postive
ATP7A	AL390208.1	0.443047	2.78114e-51	postive
GCSH	AL390208.1	0.405878	1.47987e-42	postive
GLS	AP001033.2	0.402599	7.7376e-42	postive
GCSH	AP001033.2	0.476721	3.51863e-60	postive
LIAS	AC007038.1	0.458295	3.45461e-55	postive
GLS	AC007038.1	0.458028	4.05836e-55	postive
GCSH	AC007038.1	0.485016	1.57651e-62	postive
GLS	AC127024.3	0.459963	1.25578e-55	postive
GCSH	AC127024.3	0.403719	4.40714e-42	postive
GLS	AL390719.3	0.435632	1.87616e-49	postive
GCSH	AP001160.1	0.409831	1.96501e-43	postive
NFE2L2	AL390755.1	0.41306	3.70106e-44	postive
NFE2L2	AC010168.1	0.458735	2.64582e-55	postive
ATP7A	AC132192.1	0.435405	2.13039e-49	postive
LIAS	AC132192.1	0.417957	2.84122e-45	postive
GLS	AC132192.1	0.447877	1.6925e-52	postive
GCSH	AC132192.1	0.432843	8.9011e-49	postive
ATP7A	AC063965.2	0.422472	2.56599e-46	postive
GLS	AC063965.2	0.40009	2.70983e-41	postive
GCSH	AC063965.2	0.416949	4.83791e-45	postive
GLS	AF127577.2	0.435313	2.24329e-49	postive
ATP7A	AC114939.1	0.431106	2.32993e-48	postive
LIAS	AC114939.1	0.406846	9.04697e-43	postive
NLRP3	MIR3945HG	0.629365	6.3825e-116	postive
NLRP3	RHOQ-AS1	0.418425	2.21801e-45	postive
ATP7A	AC007496.2	0.486394	6.32408e-63	postive
NLRP3	AC145098.1	0.484024	3.03266e-62	postive
ATP7A	ADAMTS9-AS2	0.415748	9.09421e-45	postive
GLS	ADAMTS9-AS2	0.405891	1.46989e-42	postive
ATP7A	AC108159.1	0.404765	2.59979e-42	postive
GLS	AC108159.1	0.503962	3.84019e-68	postive
GCSH	AL136295.6	0.466398	2.40163e-57	postive
ATP7A	AC073326.1	0.417181	4.27913e-45	postive
LIAS	AC073326.1	0.406435	1.11518e-42	postive
GLS	AC073326.1	0.465209	5.02295e-57	postive
GCSH	AC073326.1	0.403886	4.0523e-42	postive
ATP7A	APOA1-AS	0.471109	1.25681e-58	postive
GLS	APOA1-AS	0.437946	5.09687e-50	postive
ATP7A	AC244093.4	0.412334	5.39705e-44	postive
GLS	AC244093.4	0.452231	1.30453e-53	postive
ATP7A	ZNF346-IT1	0.416223	7.08704e-45	postive
GCSH	ZNF346-IT1	0.454545	3.29239e-54	postive
ATP7A	AL109824.1	0.440964	9.17789e-51	postive
GLS	AL109824.1	0.430343	3.55106e-48	postive
GCSH	AL109824.1	0.426805	2.46598e-47	postive
GLS	AC015923.1	0.463813	1.18948e-56	postive
LIAS	AL354696.1	0.449241	7.61132e-53	postive
GCSH	AL109614.1	0.401344	1.45058e-41	postive
GCSH	AC040169.3	0.520603	2.26198e-73	postive
ATP7A	AL050320.1	0.403986	3.85309e-42	postive
GLS	AL050320.1	0.413088	3.64734e-44	postive
ATP7A	AL357078.2	0.441108	8.45025e-51	postive
GLS	AL357078.2	0.441368	7.28315e-51	postive
GCSH	AL357078.2	0.405696	1.62336e-42	postive
LIAS	AC021205.3	0.465059	5.51005e-57	postive
GLS	AP005899.1	0.42228	2.84429e-46	postive
GLS	AC244093.5	0.485673	1.02038e-62	postive
GCSH	AC244093.5	0.413444	3.03202e-44	postive
GCSH	AC021321.1	0.408141	4.67415e-43	postive
LIAS	UBE2D3-AS1	0.423587	1.409e-46	postive
NLRP3	AL731563.2	0.401749	1.18433e-41	postive
GCSH	AL731563.2	0.423888	1.19815e-46	postive
GLS	AC104118.1	0.455525	1.83062e-54	postive
NLRP3	AL133230.1	0.412419	5.16316e-44	postive
ATP7A	AL133230.1	0.411018	1.06607e-43	postive
GLS	AL133230.1	0.457549	5.41908e-55	postive
ATP7A	AC027801.5	0.409909	1.88778e-43	postive
GLS	AC027801.5	0.445101	8.50291e-52	postive
GLS	AP001619.1	0.464324	8.67843e-57	postive
GCSH	AC024060.2	0.466764	1.91302e-57	postive
ATP7A	AC007216.3	0.42984	4.68364e-48	postive
GLS	AC007216.3	0.480395	3.26681e-61	postive
GCSH	AC007216.3	0.454803	2.82068e-54	postive
GLS	AC007368.1	0.478479	1.13235e-60	postive
ATP7A	GARS1-DT	0.461341	5.42017e-56	postive
LIAS	GARS1-DT	0.432189	1.27951e-48	postive
GLS	GARS1-DT	0.467356	1.32346e-57	postive
NFE2L2	AC024581.1	0.400858	1.84825e-41	postive
GCSH	AP001628.1	0.413985	2.28631e-44	postive
GLS	AP003392.1	0.420257	8.38825e-46	postive
ATP7A	AC015849.4	0.425041	6.42489e-47	postive
GLS	AC015849.4	0.441103	8.47634e-51	postive
LIAS	MIR3936HG	0.401469	1.36255e-41	postive
GCSH	AC016737.1	0.434098	4.42472e-49	postive
ATP7A	AC004765.1	0.441946	5.23341e-51	postive
GLS	AC004765.1	0.471962	7.32663e-59	postive
GLS	AC006238.2	0.405585	1.71724e-42	postive
LIAS	AL390195.1	0.409878	1.918e-43	postive
GLS	AL390195.1	0.43901	2.79052e-50	postive
ATP7A	AC016831.4	0.446031	4.95957e-52	postive
GLS	AC016831.4	0.466581	2.14427e-57	postive
GCSH	AC016831.4	0.415981	8.0458e-45	postive
GLS	AC114763.1	0.446225	4.4305e-52	postive
ATP7A	AC009464.1	0.427847	1.39656e-47	postive
GLS	AC009464.1	0.472478	5.28441e-59	postive
GCSH	AC009464.1	0.407984	5.06548e-43	postive
GLS	AC127024.2	0.426308	3.23071e-47	postive
ATP7A	AL050309.1	0.473363	3.01193e-59	postive
GCSH	AL050309.1	0.408339	4.22495e-43	postive
ATP7A	ITFG1-AS1	0.471736	8.45556e-59	postive
LIAS	ITFG1-AS1	0.426007	3.80504e-47	postive
GLS	ITFG1-AS1	0.424921	6.85672e-47	postive
GCSH	ITFG1-AS1	0.439935	1.64967e-50	postive
GLS	AC004967.2	0.448692	1.05045e-52	postive
GCSH	AC004967.2	0.460935	6.94514e-56	postive
ATP7A	AC008770.3	0.45953	1.63379e-55	postive
LIAS	AC008770.3	0.405304	1.97938e-42	postive
GLS	AC008770.3	0.475556	7.43385e-60	postive
GLS	AC131934.1	0.467375	1.30728e-57	postive
ATP7A	AC087276.3	0.461544	4.78805e-56	postive
GLS	AC087276.3	0.447315	2.34956e-52	postive
ATP7A	AC004837.4	0.443152	2.61854e-51	postive
LIAS	AC004837.4	0.41338	3.13334e-44	postive
GLS	AC004837.4	0.420622	6.90468e-46	postive
GCSH	AC004837.4	0.407533	6.37474e-43	postive
NFE2L2	BX293535.1	0.430322	3.59203e-48	postive
ATP7A	AC018529.2	0.402608	7.70276e-42	postive
GLS	AC018529.2	0.480311	3.45057e-61	postive
ATP7A	AC018809.2	0.461154	6.07447e-56	postive
GLS	AC092535.2	0.553391	1.43678e-84	postive
NFE2L2	AF131216.3	0.40425	3.3715e-42	postive
ATP7A	AC027279.1	0.44058	1.14242e-50	postive
GCSH	AC027279.1	0.446772	3.22381e-52	postive
ATP7A	AC108693.2	0.442289	4.29905e-51	postive
ATP7A	AL008730.1	0.445203	8.01687e-52	postive
GLS	AL008730.1	0.432679	9.7513e-49	postive
GCSH	AL008730.1	0.448025	1.55175e-52	postive
ATP7A	NCOA7-AS1	0.429416	5.91123e-48	postive
GLS	NCOA7-AS1	0.400655	2.04496e-41	postive
ATP7A	AC007336.1	0.411197	9.71806e-44	postive
GCSH	AC007336.1	0.402947	6.49965e-42	postive
GCSH	AC022973.5	0.4479	1.66964e-52	postive
ATP7A	AC073333.1	0.458726	2.66074e-55	postive
LIAS	AC073333.1	0.413112	3.60337e-44	postive
GLS	AC073333.1	0.50855	1.48361e-69	postive
GCSH	AC067750.1	0.41428	1.9607e-44	postive
NFE2L2	SOX21-AS1	0.477924	1.62103e-60	postive
LIAS	AC021851.1	0.420039	9.41699e-46	postive
GLS	AC021851.1	0.46601	3.05583e-57	postive
GCSH	AC021851.1	0.433549	6.01005e-49	postive
ATP7A	AC091053.2	0.457267	6.4254e-55	postive
GLS	AC091053.2	0.43062	3.04796e-48	postive
GLS	AC005632.6	0.426256	3.32488e-47	postive
GCSH	AC005632.6	0.408175	4.59403e-43	postive
NLRP3	AC079313.1	0.490216	4.91979e-64	postive
ATP7A	AC007620.3	0.400136	2.64921e-41	postive
GLS	AC007620.3	0.40813	4.70157e-43	postive
ATP7A	AL731563.3	0.400862	1.84483e-41	postive
LIAS	AL731563.3	0.418757	1.86093e-45	postive
GLS	AL731563.3	0.426112	3.59368e-47	postive
GCSH	AL731563.3	0.419194	1.47592e-45	postive
ATP7A	AC027277.2	0.405396	1.88966e-42	postive
GLS	AC027277.2	0.450171	4.40728e-53	postive
ATP7A	AC079035.1	0.449902	5.16233e-53	postive
GLS	AC079035.1	0.451983	1.51148e-53	postive
GCSH	AC079035.1	0.414766	1.52064e-44	postive
ATP7A	AP001469.1	0.402162	9.63179e-42	postive
GLS	AP001469.1	0.400973	1.74526e-41	postive
GCSH	AP001469.1	0.417957	2.84165e-45	postive
GLS	AC092810.3	0.406091	1.32829e-42	postive
ATP7A	MIR99AHG	0.425628	4.67598e-47	postive
GLS	AL591069.1	0.466556	2.1768e-57	postive
ATP7A	AC005154.4	0.472488	5.2501e-59	postive
LIAS	AC005154.4	0.41475	1.53381e-44	postive
GLS	AC005154.4	0.42347	1.50022e-46	postive
ATP7A	AL031768.2	0.439596	2.00074e-50	postive
GLS	AL031768.2	0.473506	2.75171e-59	postive
GLS	AC073912.1	0.418458	2.18028e-45	postive
ATP7A	AC093752.1	0.45729	6.33647e-55	postive
LIAS	AC093752.1	0.473124	3.5066e-59	postive
GLS	AC093752.1	0.41782	3.05502e-45	postive
GCSH	AC093752.1	0.405455	1.83423e-42	postive
ATP7A	AC092794.2	0.408657	3.58978e-43	postive
LIAS	AC092794.2	0.40841	4.07283e-43	postive
GLS	AC092794.2	0.411381	8.83694e-44	postive
GCSH	AC092794.2	0.425958	3.9077e-47	postive
GCSH	AC145423.2	0.427569	1.62564e-47	postive
ATP7A	AC016292.1	0.413041	3.73828e-44	postive
ATP7A	AL078645.1	0.44261	3.5756e-51	postive
GLS	AL078645.1	0.431598	1.77494e-48	postive
GCSH	AL078645.1	0.420775	6.36097e-46	postive
ATP7A	AC079793.1	0.446837	3.10337e-52	postive
GLS	AC079793.1	0.439234	2.45687e-50	postive
GCSH	AC079793.1	0.407086	8.00699e-43	postive
DBT	AL359715.3	0.410493	1.39751e-43	postive
ATP7A	AC073130.2	0.433282	6.97439e-49	postive
GLS	AC073130.2	0.4247	7.72691e-47	postive
GCSH	AC073130.2	0.423537	1.44771e-46	postive
GLS	AC012020.1	0.578268	6.19253e-94	postive
ATP7A	LINC01409	0.402922	6.58143e-42	postive
LIAS	LINC01409	0.435749	1.75666e-49	postive
GLS	LINC01409	0.475833	6.22248e-60	postive
GCSH	LINC01409	0.435542	1.97351e-49	postive
GLS	AC010320.3	0.46942	3.63786e-58	postive
ATP7A	AP003086.1	0.40722	7.47906e-43	postive
LIAS	AP003086.1	0.404993	2.31718e-42	postive
GLS	AP003086.1	0.46352	1.42432e-56	postive
ATP7A	GSTCD-AS1	0.401568	1.29697e-41	postive
GLS	GSTCD-AS1	0.481873	1.24535e-61	postive
GCSH	GSTCD-AS1	0.400459	2.25537e-41	postive
ATP7A	AC009996.1	0.431335	2.05376e-48	postive
LIAS	AC009996.1	0.416783	5.27921e-45	postive
GLS	AC009996.1	0.458979	2.28274e-55	postive
GCSH	AC009996.1	0.440214	1.40784e-50	postive
GLS	AL133268.4	0.48685	4.67246e-63	postive
ATP7A	FBXO30-DT	0.466356	2.46516e-57	postive
ATP7A	AL360219.1	0.415181	1.22378e-44	postive
ATP7A	AC010285.1	0.417226	4.17942e-45	postive
GLS	AC010285.1	0.429613	5.30712e-48	postive
ATP7A	AL080317.1	0.425053	6.38461e-47	postive
LIAS	AL080317.1	0.418469	2.16785e-45	postive
GCSH	AL080317.1	0.411596	7.90991e-44	postive
GLS	AC025171.3	0.501836	1.70584e-67	postive
GLS	AC124319.1	0.448049	1.53045e-52	postive
GCSH	AC011773.1	0.42528	5.64583e-47	postive
NFE2L2	AL109976.1	0.43634	1.26048e-49	postive
ATP7A	AC090948.1	0.44889	9.35267e-53	postive
GLS	AC090948.1	0.467562	1.16405e-57	postive
GCSH	AC090948.1	0.412168	5.8814e-44	postive
GCSH	AC011921.1	0.400329	2.40621e-41	postive
GLS	AC092053.3	0.406305	1.19135e-42	postive
LIAS	LINC01355	0.439327	2.3311e-50	postive
GLS	LINC01355	0.424763	7.46979e-47	postive
GCSH	LINC01355	0.475488	7.76064e-60	postive
GCSH	AC002550.2	0.457964	4.21813e-55	postive
LIAS	AC084824.4	0.400882	1.82649e-41	postive
GCSH	AC084824.4	0.440623	1.11503e-50	postive
GLS	AC009554.2	0.43453	3.47736e-49	postive
GCSH	AC009554.2	0.460009	1.22106e-55	postive
ATP7A	AC002347.2	0.413316	3.23928e-44	postive
GLS	AC002347.2	0.422162	3.02943e-46	postive
GLS	AL049780.2	0.449539	6.38858e-53	postive
ATP7A	Z98749.1	0.416284	6.86229e-45	postive
GLS	Z98749.1	0.490553	3.92244e-64	postive
LIAS	C8orf44	0.424015	1.11846e-46	postive
GCSH	C8orf44	0.516096	6.30555e-72	postive
NLRP3	LINC00426	0.407836	5.46249e-43	postive
GCSH	AF230666.2	0.419158	1.50463e-45	postive
NFE2L2	AC019080.3	0.508872	1.17876e-69	postive
GLS	AL365436.2	0.430713	2.89434e-48	postive
ATP7A	AC104472.5	0.403813	4.20364e-42	postive
GLS	AC104472.5	0.440455	1.22674e-50	postive
GCSH	AC055764.2	0.427933	1.33246e-47	postive
GCSH	AL358072.1	0.409888	1.90827e-43	postive
GCSH	AC084824.5	0.403371	5.25204e-42	postive
ATP7A	ADGRF5-AS1	0.459697	1.47578e-55	postive
GCSH	AC010531.5	0.485121	1.47089e-62	postive
GCSH	AL049539.1	0.507997	2.20199e-69	postive
ATP7A	AC134775.1	0.442361	4.12422e-51	postive
LIAS	AC134775.1	0.418159	2.55354e-45	postive
GLS	AC134775.1	0.472195	6.32473e-59	postive
NLRP3	AC084871.3	0.509118	9.88332e-70	postive
ATP7A	AC104596.1	0.402942	6.51465e-42	postive
ATP7A	AC073569.2	0.432938	8.44148e-49	postive
GLS	AC073569.2	0.475148	9.64698e-60	postive
GCSH	AC073569.2	0.401153	1.59528e-41	postive
GCSH	AL110115.1	0.417231	4.1691e-45	postive
GLS	AC121247.1	0.406361	1.15797e-42	postive
ATP7A	AC016405.1	0.423717	1.31327e-46	postive
GLS	AC016405.1	0.453688	5.48833e-54	postive
ATP7A	GAS5-AS1	0.461743	4.23971e-56	postive
GLS	GAS5-AS1	0.433499	6.17942e-49	postive
ATP7A	RBMS3-AS2	0.444412	1.26644e-51	postive
GLS	RBMS3-AS2	0.401474	1.35942e-41	postive
GCSH	AC012676.3	0.505805	1.04554e-68	postive
ATP7A	SEPSECS-AS1	0.40599	1.39781e-42	postive
LIAS	SEPSECS-AS1	0.448116	1.4711e-52	postive
ATP7A	AL035071.2	0.434761	3.05615e-49	postive
GLS	AL035071.2	0.472956	3.90172e-59	postive
ATP7A	AC087893.2	0.419808	1.06519e-45	postive
ATP7A	GRK5-IT1	0.406549	1.0527e-42	postive
ATP7A	AC114956.2	0.407142	7.78405e-43	postive
GCSH	AC114956.2	0.427731	1.48796e-47	postive
ATP7A	AL353804.2	0.438767	3.20343e-50	postive
ATP7A	AC124069.1	0.425529	4.93312e-47	postive
ATP7A	AC007390.1	0.456806	8.48411e-55	postive
GLS	AC007390.1	0.467081	1.57049e-57	postive
GCSH	AC007390.1	0.44792	1.65041e-52	postive
GCSH	LINC01572	0.516513	4.64329e-72	postive
MTF1	LINC01771	0.450476	3.68233e-53	postive
LIAS	PSPC1-AS2	0.415231	1.19268e-44	postive
GLS	PSPC1-AS2	0.457499	5.58683e-55	postive
GCSH	PSPC1-AS2	0.446946	2.91319e-52	postive
GLS	AC107909.2	0.44717	2.55642e-52	postive
GCSH	AC107909.2	0.417449	3.71669e-45	postive
NFE2L2	WNT5A-AS1	0.441867	5.47601e-51	postive
NLRP3	AC009974.2	0.412489	4.98004e-44	postive
ATP7A	AC009974.2	0.417452	3.70934e-45	postive
GLS	AC009974.2	0.425003	6.55815e-47	postive
ATP7A	Z97192.3	0.409664	2.14145e-43	postive
ATP7A	AC016831.6	0.415398	1.09232e-44	postive
GLS	AC016831.6	0.529682	2.37755e-76	postive
ATP7A	DOCK4-AS1	0.439264	2.41513e-50	postive
GLS	DOCK4-AS1	0.402581	7.80672e-42	postive
GCSH	DOCK4-AS1	0.405492	1.80012e-42	postive
ATP7A	AP000873.2	0.416583	5.86445e-45	postive
GCSH	AP000873.2	0.451949	1.54196e-53	postive
ATP7A	AC005070.3	0.464176	9.5091e-57	postive
LIAS	AC005070.3	0.415459	1.05794e-44	postive
GLS	AC005070.3	0.445492	6.77892e-52	postive
GCSH	AC005070.3	0.439789	1.79217e-50	postive
NLRP3	LNCSRLR	0.417273	4.07837e-45	postive
GCSH	AL356512.1	0.411421	8.6588e-44	postive
GLS	BX323046.2	0.430718	2.88633e-48	postive
GCSH	AC009088.1	0.406032	1.36881e-42	postive
ATP7A	AC010260.1	0.441831	5.58902e-51	postive
ATP7A	AP002812.5	0.412305	5.4771e-44	postive
GCSH	AP002812.5	0.454906	2.65309e-54	postive
ATP7A	AC010261.1	0.452342	1.2214e-53	postive
GLS	AL158825.2	0.40899	3.02679e-43	postive
GCSH	AL158825.2	0.4714	1.04561e-58	postive
ATP7A	DIAPH1-AS1	0.421476	4.37541e-46	postive
GLS	DIAPH1-AS1	0.455996	1.38078e-54	postive
GCSH	DIAPH1-AS1	0.402316	8.91901e-42	postive
NFE2L2	LINC00668	0.431504	1.87023e-48	postive
ATP7A	AC004466.2	0.403091	6.04395e-42	postive
GLS	AC004466.2	0.432921	8.5245e-49	postive
GLS	AL139041.1	0.406627	1.01157e-42	postive
ATP7A	AC079921.1	0.442463	3.88954e-51	postive
LIAS	AC079921.1	0.405346	1.93802e-42	postive
GLS	AC079921.1	0.509621	6.89249e-70	postive
GLS	AL121652.1	0.472193	6.33031e-59	postive
GLS	AC012213.3	0.44853	1.15469e-52	postive
GCSH	AC012213.3	0.402834	6.87765e-42	postive
ATP7A	AL158163.2	0.467456	1.243e-57	postive
GLS	AL158163.2	0.431528	1.84571e-48	postive
GCSH	AL158163.2	0.410123	1.69088e-43	postive
GCSH	AL391684.1	0.442291	4.29338e-51	postive
NLRP3	LINC02605	0.540053	7.27074e-80	postive
GCSH	AL138831.2	0.422319	2.78531e-46	postive
GLS	AC141002.1	0.40243	8.42088e-42	postive
GCSH	AC141002.1	0.442314	4.23685e-51	postive
ATP7A	AC097658.3	0.454736	2.93723e-54	postive
GLS	AC097658.3	0.465624	3.88262e-57	postive
NFE2L2	LINC02635	0.488272	1.81083e-63	postive
GLS	AP001029.2	0.41984	1.04678e-45	postive
GCSH	AP001029.2	0.405767	1.56588e-42	postive
GCSH	AC004223.2	0.413975	2.29907e-44	postive
ATP7A	AL627308.3	0.441772	5.78232e-51	postive
GLS	AL627308.3	0.503075	7.16367e-68	postive
GCSH	AC009148.1	0.574226	2.3364e-92	postive
GCSH	AL121655.1	0.417181	4.28074e-45	postive
NLRP3	EML4-AS1	0.455316	2.07519e-54	postive
GLS	EML4-AS1	0.429727	4.98409e-48	postive
GLS	AL353600.1	0.503805	4.28963e-68	postive
ATP7A	AL365258.1	0.406618	1.01638e-42	postive
GLS	AL365258.1	0.491215	2.50931e-64	postive
GCSH	AL365258.1	0.404163	3.52348e-42	postive
ATP7A	MAGI2-AS3	0.407466	6.59952e-43	postive
ATP7A	AL157392.3	0.421023	5.57477e-46	postive
GLS	AL157392.3	0.433053	7.92059e-49	postive
GCSH	AL157392.3	0.403828	4.17266e-42	postive
LIPT2	TMPO-AS1	0.427305	1.87755e-47	postive
ATP7A	AC139792.1	0.446662	3.43758e-52	postive
GLS	AC139792.1	0.467144	1.5098e-57	postive
GCSH	AC087301.1	0.406312	1.187e-42	postive
ATP7A	AL078459.1	0.486011	8.15751e-63	postive
GLS	AL078459.1	0.447402	2.23237e-52	postive
GCSH	AL078459.1	0.401933	1.08064e-41	postive
ATP7A	AC005920.2	0.422454	2.5905e-46	postive
GLS	AC005920.2	0.403595	4.69184e-42	postive
GCSH	AC005920.2	0.413343	3.19556e-44	postive
ATP7A	AL020997.3	0.413211	3.42175e-44	postive
GCSH	AL020997.3	0.417576	3.47509e-45	postive
ATP7A	LINC01290	0.4417	6.02398e-51	postive
ATP7A	AC023509.6	0.418377	2.27586e-45	postive
GLS	AC023509.6	0.47019	2.24241e-58	postive
LIPT1	AL358472.2	0.422745	2.21616e-46	postive
GLS	AC087683.2	0.401946	1.07356e-41	postive
GCSH	AC087683.2	0.4196	1.1897e-45	postive
GLS	PHC2-AS1	0.454207	4.0276e-54	postive
NLRP3	AF117829.1	0.408724	3.4688e-43	postive
GLS	AF117829.1	0.462529	2.61886e-56	postive
GCSH	AF117829.1	0.405016	2.28986e-42	postive
GLS	AC087294.1	0.50564	1.1752e-68	postive
ATP7A	C9orf147	0.410926	1.11768e-43	postive
LIAS	C9orf147	0.427729	1.48997e-47	postive
GLS	C9orf147	0.431466	1.90994e-48	postive
GCSH	C9orf147	0.420438	7.6141e-46	postive
ATP7A	AC012459.1	0.423178	1.75632e-46	postive
GLS	AC012459.1	0.421115	5.30593e-46	postive
GLS	AC010632.1	0.489038	1.08443e-63	postive
GLS	C1QTNF7-AS1	0.468367	7.03942e-58	postive
ATP7A	RSF1-IT2	0.440624	1.11402e-50	postive
GLS	RSF1-IT2	0.468923	4.96919e-58	postive
GCSH	RSF1-IT2	0.426138	3.5434e-47	postive
ATP7A	ZNF451-AS1	0.431375	2.00878e-48	postive
GLS	ZNF451-AS1	0.439559	2.04267e-50	postive
GCSH	ZNF451-AS1	0.445641	6.21843e-52	postive
ATP7A	AP000786.1	0.404577	2.85939e-42	postive
GCSH	AP000786.1	0.426395	3.08148e-47	postive
ATP7A	LRRC8C-DT	0.434778	3.0261e-49	postive
GLS	LRRC8C-DT	0.438604	3.51172e-50	postive
GCSH	LRRC8C-DT	0.409153	2.78359e-43	postive
LIAS	LINC00339	0.410927	1.11763e-43	postive
ATP7A	AC145146.1	0.413879	2.4162e-44	postive
GLS	AC145146.1	0.452456	1.14185e-53	postive
GCSH	AC145146.1	0.41176	7.26622e-44	postive
ATP7A	AC117500.2	0.428806	8.26237e-48	postive
GLS	AC117500.2	0.442329	4.20272e-51	postive
GLS	BET1-AS1	0.621366	3.29471e-112	postive
GCSH	AC135178.4	0.418799	1.82007e-45	postive
ATP7A	FAM13A-AS1	0.466396	2.40458e-57	postive
LIAS	FAM13A-AS1	0.408644	3.61276e-43	postive
GLS	FAM13A-AS1	0.437352	7.12926e-50	postive
ATP7A	AP001429.1	0.420136	8.94369e-46	postive
GLS	AP001429.1	0.419891	1.01928e-45	postive
GCSH	AP001429.1	0.45716	6.85543e-55	postive
GCSH	AC098484.4	0.425474	5.08073e-47	postive
GLS	AC025766.1	0.455664	1.68482e-54	postive
ATP7A	MAGI1-AS1	0.431159	2.26284e-48	postive
GLS	MAGI1-AS1	0.416131	7.43927e-45	postive
LIAS	AC016394.1	0.420805	6.26062e-46	postive
GLS	AC016394.1	0.431212	2.19801e-48	postive
GCSH	AC016394.1	0.463538	1.40838e-56	postive
ATP7A	AF131215.2	0.417741	3.18516e-45	postive
NLRP3	AC112496.1	0.420307	8.16571e-46	postive
ATP7A	AC130371.1	0.420487	7.42055e-46	postive
GLS	AC130371.1	0.472359	5.69837e-59	postive
LIAS	AC011815.2	0.417529	3.56177e-45	postive
GLS	AC011815.2	0.452506	1.10846e-53	postive
GCSH	AC011815.2	0.42646	2.97452e-47	postive
ATP7A	AC090579.1	0.434629	3.29004e-49	postive
ATP7A	Z98885.3	0.402297	9.005e-42	postive
LIAS	Z98885.3	0.410962	1.09722e-43	postive
GLS	Z98885.3	0.48261	7.68086e-62	postive
GCSH	Z98885.3	0.40925	2.64918e-43	postive
GCSH	AL032819.1	0.403777	4.27945e-42	postive
ATP7A	GSN-AS1	0.457724	4.87833e-55	postive
ATP7A	HCG25	0.420849	6.11487e-46	postive
LIAS	HCG25	0.426249	3.33676e-47	postive
GCSH	HCG25	0.458981	2.27964e-55	postive
GLS	AC004066.1	0.55464	5.07874e-85	postive
LIAS	AC112254.1	0.41982	1.05851e-45	postive
GCSH	AC027682.4	0.459181	2.01938e-55	postive
NLRP3	AP003327.2	0.409862	1.93377e-43	postive
GLS	AC005899.7	0.570662	5.49976e-91	postive
NLRP3	AC069368.2	0.48269	7.29172e-62	postive
NLRP3	AL133342.1	0.410815	1.18371e-43	postive
NLRP3	CSNK1G2-AS1	0.433623	5.76779e-49	postive
GLS	LINC02062	0.482776	6.89241e-62	postive
LIAS	AC073487.1	0.418809	1.81041e-45	postive
GLS	AC073487.1	0.44411	1.50806e-51	postive
GCSH	AC073487.1	0.435615	1.89376e-49	postive
LIAS	AC211476.2	0.406803	9.25106e-43	postive
GLS	AC211476.2	0.432665	9.82394e-49	postive
GCSH	AC211476.2	0.449793	5.50476e-53	postive
GLS	AC074032.1	0.452104	1.4068e-53	postive
NFE2L2	LINC01451	0.446574	3.61822e-52	postive
ATP7A	AC009090.6	0.444722	1.05924e-51	postive
LIAS	AC009090.6	0.425687	4.52808e-47	postive
GLS	AC009090.6	0.441363	7.30756e-51	postive
GCSH	AC009090.6	0.447893	1.67654e-52	postive
GLS	WWTR1-IT1	0.442216	4.48363e-51	postive
NFE2L2	AP003721.1	0.410751	1.22376e-43	postive
GLS	AC053527.2	0.521279	1.36673e-73	postive
GLS	IFNG-AS1	0.422554	2.45479e-46	postive
ATP7A	AC234775.2	0.563669	2.42193e-88	postive
GLS	AC234775.2	0.473498	2.7657e-59	postive
GCSH	AC007497.1	0.496265	8.08298e-66	postive
ATP7A	AP002433.2	0.458476	3.09642e-55	postive
LIAS	AP002433.2	0.415346	1.12242e-44	postive
GLS	AP002433.2	0.47007	2.41762e-58	postive
GCSH	AP002433.2	0.427476	1.71077e-47	postive
GLS	AC009686.1	0.423533	1.4506e-46	postive
GCSH	AC009686.1	0.404769	2.59476e-42	postive
ATP7A	AC108727.1	0.408323	4.25979e-43	postive
GLS	AC108727.1	0.405104	2.19054e-42	postive
GCSH	AC108727.1	0.443588	2.03767e-51	postive
ATP7A	AL137782.1	0.48059	2.87572e-61	postive
GLS	AC040934.1	0.468451	6.67729e-58	postive
NFE2L2	CERNA2	0.485087	1.50402e-62	postive
LIAS	UBA6-AS1	0.438155	4.52831e-50	postive
ATP7A	AC104984.2	0.427452	1.73291e-47	postive
LIAS	AC104984.2	0.40082	1.8842e-41	postive
GLS	AC104984.2	0.473554	2.66742e-59	postive
GLS	MAST4-AS1	0.410619	1.30981e-43	postive
GLS	HCFC1-AS1	0.404126	3.58991e-42	postive
ATP7A	AC025370.2	0.4186	2.02173e-45	postive
GCSH	AC025370.2	0.400591	2.11133e-41	postive
NLRP3	AL121933.2	0.468047	8.59763e-58	postive
ATP7A	AL121933.2	0.404081	3.67244e-42	postive
ATP7A	ZNF337-AS1	0.400173	2.5998e-41	postive
LIAS	ZNF337-AS1	0.441755	5.8393e-51	postive
GCSH	ZNF337-AS1	0.437429	6.82713e-50	postive
ATP7A	AC211433.1	0.420451	7.5623e-46	postive
LIAS	AC211433.1	0.412565	4.78585e-44	postive
GLS	AC211433.1	0.498243	2.07092e-66	postive
GCSH	AC211433.1	0.416278	6.8834e-45	postive
ATP7A	LINC00427	0.411887	6.80365e-44	postive
GLS	LINC00427	0.438904	2.96333e-50	postive
GCSH	LINC00427	0.415155	1.24108e-44	postive
ATP7A	TCEAL3-AS1	0.476533	3.97093e-60	postive
GLS	TCEAL3-AS1	0.422302	2.81099e-46	postive
GCSH	TCEAL3-AS1	0.401136	1.60945e-41	postive
ATP7A	AC009137.2	0.429498	5.65322e-48	postive
GCSH	AC009137.2	0.420285	8.26339e-46	postive
ATP7A	AL157786.1	0.430472	3.30592e-48	postive
GLS	AC100821.2	0.427541	1.65121e-47	postive
GCSH	AC024451.4	0.428245	1.12384e-47	postive
GLS	DLGAP1-AS5	0.431384	1.99805e-48	postive
ATP7A	AC090739.1	0.416479	6.19317e-45	postive
GCSH	AC090739.1	0.461405	5.21304e-56	postive
ATP7A	AC087286.4	0.442933	2.97044e-51	postive
GLS	AC087286.4	0.415597	9.84271e-45	postive
ATP7A	AC010186.3	0.419718	1.11733e-45	postive
GCSH	AC010186.3	0.424511	8.55614e-47	postive
GLS	AC097716.1	0.401467	1.36413e-41	postive
GLS	AL139095.4	0.410788	1.20041e-43	postive
GCSH	AL139095.4	0.410772	1.21055e-43	postive
GCSH	AC005785.1	0.479406	6.21265e-61	postive
NLRP3	HMGA2-AS1	0.506676	5.63723e-69	postive
GLS	LINC00894	0.426955	2.27261e-47	postive
GCSH	AC079907.1	0.447133	2.61201e-52	postive
ATP7A	AC006116.5	0.414325	1.9151e-44	postive
NFE2L2	LINC01133	0.475555	7.43726e-60	postive
ATP7A	AC005034.2	0.414725	1.55419e-44	postive
GLS	AC005034.2	0.446259	4.34323e-52	postive
GCSH	AC005034.2	0.416003	7.9556e-45	postive
ATP7A	AP001001.1	0.47678	3.38843e-60	postive
LIAS	AP001001.1	0.411929	6.65549e-44	postive
GLS	AP001001.1	0.447017	2.79423e-52	postive
GCSH	AP001001.1	0.452187	1.33938e-53	postive
GLS	LINC01482	0.465432	4.37534e-57	postive
GLS	AC011247.1	0.462283	3.04479e-56	postive
ATP7A	AC087071.2	0.413257	3.34047e-44	postive
GLS	AC087071.2	0.416253	6.97572e-45	postive
GLS	AC037487.1	0.425702	4.48981e-47	postive
ATP7A	CERNA1	0.454112	4.26355e-54	postive
ATP7A	CELF2-AS2	0.459694	1.47899e-55	postive
GLS	CELF2-AS2	0.414024	2.24031e-44	postive
ATP7A	AL121750.1	0.43944	2.1863e-50	postive
GLS	AL121750.1	0.4787	9.81661e-61	postive
GCSH	AL121750.1	0.412906	4.01038e-44	postive
NFE2L2	AC019080.1	0.737772	1.60306e-179	postive
GLS	LINC02471	0.404423	3.09012e-42	postive
NFE2L2	AC090004.2	0.596618	2.2364e-101	postive
LIAS	SEMA3F-AS1	0.403761	4.31605e-42	postive
ATP7A	CFLAR-AS1	0.454938	2.60228e-54	postive
GLS	CFLAR-AS1	0.434444	3.64793e-49	postive
GLS	FO680682.1	0.438788	3.16493e-50	postive
GCSH	FO680682.1	0.438761	3.21395e-50	postive
LIAS	AC006017.1	0.403047	6.17858e-42	postive
GLS	AC006017.1	0.475322	8.63501e-60	postive
LIPT2	AC068338.2	0.41324	3.37007e-44	postive
ATP7A	AC008937.3	0.483032	5.82547e-62	postive
LIAS	AC008937.3	0.401442	1.38136e-41	postive
GLS	AC008937.3	0.47059	1.7432e-58	postive
LIAS	STX18-AS1	0.536944	8.47314e-79	postive
GCSH	STX18-AS1	0.413107	3.61205e-44	postive
ATP7A	AL049869.2	0.438507	3.71061e-50	postive
LIAS	AL049869.2	0.40634	1.17018e-42	postive
GLS	AL049869.2	0.471228	1.16563e-58	postive
GCSH	AL049869.2	0.405068	2.23019e-42	postive
GLS	AF178030.1	0.434754	3.06766e-49	postive
ATP7A	AC010976.1	0.404338	3.22663e-42	postive
LIAS	AC010976.1	0.421216	5.02623e-46	postive
GLS	AC010976.1	0.483003	5.93642e-62	postive
GCSH	AC010976.1	0.450415	3.81644e-53	postive
NLRP3	AC005264.1	0.490542	3.9506e-64	postive
ATP7A	AC011405.1	0.403419	5.12607e-42	postive
GLS	AC011405.1	0.507055	4.30699e-69	postive
GCSH	AL355488.1	0.451364	2.17922e-53	postive
ATP7A	AC006566.1	0.403804	4.22188e-42	postive
ATP7A	LINC01359	0.455961	1.40957e-54	postive
GLS	LINC01359	0.479636	5.34907e-61	postive
NLRP3	GK-IT1	0.509812	6.00673e-70	postive
GLS	AP001107.1	0.42546	5.12071e-47	postive
ATP7A	PARM1-AS1	0.441698	6.03285e-51	postive
GLS	PARM1-AS1	0.497589	3.25155e-66	postive
ATP7A	CARNMT1-AS1	0.41588	8.48653e-45	postive
GLS	CARNMT1-AS1	0.486529	5.78208e-63	postive
GCSH	CARNMT1-AS1	0.432938	8.44321e-49	postive
NLRP3	AC084871.1	0.497436	3.61373e-66	postive
NLRP3	AC007278.1	0.4314	1.98131e-48	postive
NLRP3	AC011510.1	0.410439	1.43675e-43	postive
ATP7A	AC011510.1	0.415017	1.33346e-44	postive
ATP7A	AC025442.2	0.41925	1.4325e-45	postive
GLS	AC025442.2	0.506719	5.46935e-69	postive
GCSH	AC025682.1	0.40973	2.06991e-43	postive
ATP7A	EIF1B-AS1	0.455186	2.24387e-54	postive
LIAS	EIF1B-AS1	0.438434	3.86748e-50	postive
NFE2L2	C5orf34-AS1	0.410831	1.17386e-43	postive
ATP7A	AC022382.2	0.461571	4.70905e-56	postive
GLS	AC022382.2	0.42927	6.40658e-48	postive
GLS	AL159169.2	0.474735	1.2562e-59	postive
ATP7A	AL136320.1	0.461429	5.13575e-56	postive
GLS	AL136320.1	0.44156	6.52574e-51	postive
NFE2L2	KLRK1-AS1	0.472184	6.36781e-59	postive
NLRP3	AC121338.1	0.442158	4.63413e-51	postive
GLS	AC121338.1	0.430506	3.2455e-48	postive
GLS	LUCAT1	0.425774	4.31795e-47	postive
GCSH	ODF2-AS1	0.454603	3.17983e-54	postive
ATP7A	AC093423.2	0.414312	1.92823e-44	postive
GLS	AC093423.2	0.464076	1.01092e-56	postive
ATP7A	AC104564.1	0.417662	3.32152e-45	postive
ATP7A	CASC2	0.406091	1.32838e-42	postive
GCSH	TMED2-DT	0.420145	8.90092e-46	postive
GLS	AC026355.2	0.42308	1.85129e-46	postive
NFE2L2	AC010731.1	0.40345	5.04641e-42	postive
ATP7A	AC093567.1	0.412939	3.9409e-44	postive
GLS	AC093567.1	0.446792	3.18587e-52	postive
ATP7A	AL096712.2	0.440656	1.09422e-50	postive
GLS	AL096712.2	0.442831	3.14897e-51	postive
ATP7A	AL158163.1	0.456367	1.10487e-54	postive
GLS	AL158163.1	0.409685	2.11796e-43	postive
GCSH	AL158163.1	0.413095	3.63543e-44	postive
NFE2L2	OGFRP1	0.481971	1.16737e-61	postive
GCSH	AC138207.4	0.416219	7.10166e-45	postive
GCSH	AL008718.3	0.428098	1.21778e-47	postive
LIAS	AL035530.2	0.413357	3.17173e-44	postive
GLS	AL035530.2	0.409872	1.9242e-43	postive
ATP7A	AL589863.1	0.44081	1.00211e-50	postive
GLS	AL589863.1	0.400194	2.57301e-41	postive
GLS	AC112722.1	0.430066	4.13647e-48	postive
GCSH	Z99127.3	0.433729	5.43492e-49	postive
ATP7A	AC080162.1	0.443	2.85798e-51	postive
GLS	AC080162.1	0.463679	1.29162e-56	postive
GCSH	AC080162.1	0.411534	8.16438e-44	postive
GLS	GNA14-AS1	0.533011	1.82463e-77	postive
ATP7A	AL133227.1	0.478739	9.57175e-61	postive
GLS	AL133227.1	0.409385	2.47111e-43	postive
GCSH	AL133227.1	0.43542	2.1129e-49	postive
ATP7A	AC007619.1	0.453987	4.59155e-54	postive
GLS	AC007619.1	0.42382	1.24273e-46	postive
GCSH	AC008870.2	0.483821	3.46782e-62	postive
ATP7A	AC022001.3	0.403211	5.69088e-42	postive
GLS	AC022001.3	0.46807	8.47242e-58	postive
ATP7A	AC008906.1	0.442042	4.953e-51	postive
GLS	AC008906.1	0.491234	2.47789e-64	postive
ATP7A	AL592430.1	0.422636	2.34939e-46	postive
GLS	AL592430.1	0.425508	4.98879e-47	postive
ATP7A	AC004918.3	0.457508	5.55555e-55	postive
ATP7A	TMEM161B-AS1	0.469283	3.96455e-58	postive
LIAS	TMEM161B-AS1	0.435557	1.9568e-49	postive
GLS	TMEM161B-AS1	0.486327	6.6147e-63	postive
GCSH	TMEM161B-AS1	0.406098	1.32352e-42	postive
ATP7A	SEPTIN7-DT	0.416649	5.66499e-45	postive
GLS	AC005828.2	0.460009	1.22089e-55	postive
ATP7A	AL592148.3	0.403671	4.51507e-42	postive
GCSH	AL022311.1	0.468551	6.27158e-58	postive
ATP7A	AC069079.1	0.427754	1.46916e-47	postive
GLS	AC069079.1	0.418313	2.35421e-45	postive
LIAS	AC107068.1	0.466094	2.90048e-57	postive
GCSH	AC107068.1	0.417158	4.33266e-45	postive
ATP7A	AL353804.1	0.499938	6.40265e-67	postive
GLS	AL353804.1	0.434625	3.29754e-49	postive
GCSH	AL353804.1	0.406508	1.07457e-42	postive
ATP7A	AL139407.1	0.454621	3.14459e-54	postive
LIAS	AL139407.1	0.406451	1.10632e-42	postive
GLS	AL139407.1	0.498674	1.53738e-66	postive
GCSH	AL139407.1	0.408466	3.95812e-43	postive
GLS	PITRM1-AS1	0.411415	8.68323e-44	postive
GCSH	PITRM1-AS1	0.426832	2.42935e-47	postive
GLS	AC120053.1	0.416771	5.31122e-45	postive
GCSH	AC120053.1	0.405019	2.28634e-42	postive
ATP7A	AL136980.1	0.425596	4.75672e-47	postive
GLS	AL136980.1	0.441589	6.42128e-51	postive
GCSH	AL136980.1	0.422289	2.83016e-46	postive
ATP7A	AL360270.2	0.40143	1.38914e-41	postive
GLS	AL360270.2	0.570986	4.13428e-91	postive
ATP7A	AL035658.1	0.459569	1.59534e-55	postive
GLS	AC034102.8	0.417193	4.25405e-45	postive
GLS	AC024909.1	0.40641	1.1298e-42	postive
NLRP3	PTPRN2-AS1	0.477723	1.8451e-60	postive
ATP7A	AP000866.6	0.443116	2.67308e-51	postive
LIAS	AP000866.6	0.412012	6.37571e-44	postive
GLS	AP000866.6	0.418071	2.67563e-45	postive
GCSH	AP000866.6	0.427032	2.17925e-47	postive
ATP7A	AC234772.1	0.40463	2.78356e-42	postive
GLS	AC234772.1	0.411853	6.92395e-44	postive
GCSH	AL049780.1	0.44099	9.04144e-51	postive
ATP7A	AL137009.1	0.42826	1.11414e-47	postive
GLS	AL137009.1	0.484714	1.92367e-62	postive
GCSH	AC078846.1	0.440368	1.28886e-50	postive
ATP7A	AF230666.1	0.437509	6.52478e-50	postive
GLS	AF230666.1	0.468512	6.42921e-58	postive
GCSH	AF230666.1	0.43526	2.31025e-49	postive
GLS	AC007384.1	0.402374	8.66257e-42	postive
GCSH	AC025287.3	0.422496	2.53334e-46	postive
LIAS	NSMCE1-DT	0.432624	1.00526e-48	postive
GLS	NSMCE1-DT	0.410102	1.70905e-43	postive
GCSH	AC002553.1	0.409259	2.6365e-43	postive
GLS	ADAMTS9-AS1	0.438329	4.10511e-50	postive
GLS	AC124319.2	0.425591	4.76835e-47	postive
ATP7A	AP001442.1	0.420345	8.00293e-46	postive
GLS	AP001442.1	0.428885	7.91106e-48	postive
GCSH	AP001442.1	0.419888	1.02049e-45	postive
NLRP3	MIR223HG	0.493924	4.00209e-65	postive
ATP7A	AL023584.2	0.408163	4.62196e-43	postive
GLS	AL023584.2	0.424677	7.82541e-47	postive
GCSH	AL023584.2	0.439476	2.14181e-50	postive
ATP7A	AC006059.1	0.462925	2.05369e-56	postive
LIAS	AC006059.1	0.412456	5.06482e-44	postive
GLS	AC006059.1	0.475588	7.28046e-60	postive
GCSH	AC006059.1	0.411637	7.74161e-44	postive
ATP7A	DAPK1-IT1	0.445507	6.72029e-52	postive
ATP7A	AC090948.2	0.467505	1.20608e-57	postive
GLS	AC090948.2	0.490358	4.4716e-64	postive
GCSH	AC013403.2	0.409296	2.58641e-43	postive
LIPT2	AP002360.1	0.526925	1.95052e-75	postive
NLRP3	AC107021.1	0.462658	2.41909e-56	postive
ATP7A	AL161909.2	0.402261	9.16855e-42	postive
GCSH	AC027644.3	0.402466	8.27099e-42	postive
ATP7A	AL049552.1	0.420141	8.92015e-46	postive
LIAS	AL049552.1	0.439352	2.29864e-50	postive
GLS	AL049552.1	0.427887	1.36685e-47	postive
GCSH	AL049552.1	0.415469	1.05276e-44	postive
GLS	AC027796.5	0.515278	1.14713e-71	postive
GCSH	AC027796.5	0.411208	9.6656e-44	postive
NFE2L2	AL035258.1	0.416594	5.83207e-45	postive
GLS	AC011468.1	0.421393	4.57308e-46	postive
ATP7A	AC012404.2	0.416067	7.69191e-45	postive
NLRP3	ARNTL2-AS1	0.446986	2.84537e-52	postive
ATP7A	AC108449.2	0.467307	1.36451e-57	postive
GLS	AC108449.2	0.471188	1.19535e-58	postive
NFE2L2	LINC00519	0.432388	1.14606e-48	postive
ATP7A	AC092171.1	0.462678	2.39032e-56	postive
GLS	AC092171.1	0.489802	6.49851e-64	postive
GCSH	AC092171.1	0.404632	2.78033e-42	postive
ATP7A	AC007314.1	0.407563	6.28083e-43	postive
GLS	AC007314.1	0.47991	4.47751e-61	postive
GCSH	AC007314.1	0.403117	5.96695e-42	postive
GCSH	AC072022.1	0.417771	3.13487e-45	postive
GLS	AP003086.2	0.533828	9.68113e-78	postive
ATP7A	AC022137.3	0.440693	1.07112e-50	postive
GLS	AC022137.3	0.461023	6.58135e-56	postive
GCSH	AC022137.3	0.43244	1.11323e-48	postive
NLRP3	ADAMTSL4-AS1	0.444535	1.17994e-51	postive
GLS	ADAMTSL4-AS1	0.416658	5.63849e-45	postive
LIAS	AC105429.1	0.401712	1.20695e-41	postive
GLS	AC105429.1	0.415918	8.31614e-45	postive
GCSH	AC105429.1	0.493232	6.40587e-65	postive
GCSH	AC245884.10	0.44235	4.15145e-51	postive
ATP7A	AC015914.1	0.464614	7.25675e-57	postive
LIAS	AC015914.1	0.41302	3.77948e-44	postive
GLS	AC015914.1	0.428333	1.07084e-47	postive
LIAS	AC105285.1	0.422481	2.55389e-46	postive
ATP7A	AL354989.1	0.428708	8.71822e-48	postive
GLS	AL354989.1	0.565048	7.37536e-89	postive
LIAS	AL080317.2	0.417597	3.43665e-45	postive
GCSH	AL080317.2	0.426126	3.56805e-47	postive
LIAS	PXN-AS1	0.410964	1.09631e-43	postive
GCSH	AC078962.1	0.423573	1.4195e-46	postive
GLS	AP002336.1	0.401916	1.08991e-41	postive
LIAS	AC104785.1	0.419426	1.30509e-45	postive
ATP7A	ACAP2-IT1	0.419204	1.46802e-45	postive
GCSH	ACAP2-IT1	0.417143	4.36567e-45	postive
GCSH	RNF139-AS1	0.507688	2.74435e-69	postive
ATP7A	AC007285.1	0.433972	4.74765e-49	postive
GLS	AC007285.1	0.450158	4.44014e-53	postive
GCSH	AC007285.1	0.422485	2.54787e-46	postive
GCSH	PDXDC2P-NPIPB14P	0.442576	3.64557e-51	postive
GLS	KIF9-AS1	0.502968	7.72495e-68	postive
GLS	AC083843.2	0.460504	9.03065e-56	postive
GCSH	AC083843.2	0.460486	9.13327e-56	postive
ATP7A	AC025031.3	0.412643	4.59683e-44	postive
GLS	AC025031.3	0.429282	6.36412e-48	postive
GCSH	AC025031.3	0.443807	1.79651e-51	postive
ATP7A	LINC00630	0.490593	3.81626e-64	postive
GLS	LINC00630	0.440026	1.56688e-50	postive
ATP7A	RBM5-AS1	0.420872	6.04002e-46	postive
GLS	RBM5-AS1	0.406301	1.19364e-42	postive
ATP7A	LINC01473	0.432117	1.33201e-48	postive
LIAS	LINC01473	0.415487	1.04268e-44	postive
GLS	LINC01473	0.40032	2.417e-41	postive
GCSH	LINC01473	0.426599	2.75866e-47	postive
GLS	AL031768.1	0.410345	1.50854e-43	postive
GCSH	AL031768.1	0.405152	2.13751e-42	postive
ATP7A	AL732509.1	0.44026	1.37084e-50	postive
ATP7A	AC008147.2	0.412141	5.96498e-44	postive
ATP7A	AC093752.2	0.44169	6.06058e-51	postive
GLS	AC093752.2	0.431156	2.26666e-48	postive
GCSH	AC145423.1	0.496648	6.21239e-66	postive
GCSH	MIS18A-AS1	0.414859	1.44866e-44	postive
GLS	TH2LCRR	0.492786	8.67338e-65	postive
ATP7A	AL049840.6	0.454603	3.17892e-54	postive
GLS	AL049840.6	0.451938	1.55202e-53	postive
GCSH	AL049840.6	0.422579	2.42317e-46	postive
LIAS	AL139353.2	0.419421	1.30828e-45	postive
GLS	AL139353.2	0.493761	4.4732e-65	postive
GCSH	AL139353.2	0.443929	1.67389e-51	postive
ATP7A	AC103739.1	0.433388	6.57343e-49	postive
GCSH	AC103739.1	0.42	9.61639e-46	postive
GLS	AC112206.2	0.419858	1.03682e-45	postive
GLS	AC005162.2	0.400726	1.97474e-41	postive
GLS	AC008434.1	0.408944	3.09868e-43	postive
LIAS	AP001469.2	0.410024	1.77929e-43	postive
GLS	AP001469.2	0.458573	2.91838e-55	postive
GCSH	AP001469.2	0.40874	3.44051e-43	postive
LIAS	AL132656.2	0.427373	1.80905e-47	postive
GLS	AL132656.2	0.476705	3.55414e-60	postive
ATP7A	LINC00472	0.408415	4.06332e-43	postive
GLS	LINC00910	0.428373	1.04752e-47	postive
ATP7A	PSMD6-AS2	0.474599	1.37077e-59	postive
GLS	PSMD6-AS2	0.489745	6.75325e-64	postive
ATP7A	GLCCI1-DT	0.437367	7.06756e-50	postive
GLS	GLCCI1-DT	0.523832	2.021e-74	postive
GLS	AC007528.1	0.552057	4.33754e-84	postive
ATP7A	AC106818.2	0.435138	2.47443e-49	postive
GLS	AC106818.2	0.508395	1.65682e-69	postive
GLS	PRR7-AS1	0.520873	1.84937e-73	postive
ATP7A	LINC01504	0.428299	1.09084e-47	postive
GLS	LINC01504	0.411805	7.09655e-44	postive
GCSH	AC048344.4	0.444745	1.04514e-51	postive
GLS	AC004908.3	0.468595	6.10358e-58	postive
GLS	AL161757.2	0.440388	1.27438e-50	postive
LIAS	LAMTOR5-AS1	0.454501	3.37866e-54	postive
GLS	LAMTOR5-AS1	0.408748	3.42522e-43	postive
DBT	LAMTOR5-AS1	0.400364	2.36416e-41	postive
GCSH	LAMTOR5-AS1	0.40179	1.16078e-41	postive
GLS	SUGT1P4-STRA6LP	0.444855	9.80601e-52	postive
GLS	AC018529.1	0.440409	1.25959e-50	postive
ATP7A	ITGA9-AS1	0.44659	3.58289e-52	postive
ATP7A	LINC01534	0.432023	1.40342e-48	postive
GCSH	LINC01534	0.415471	1.05157e-44	postive
GCSH	AC018809.1	0.422665	2.31292e-46	postive
ATP7A	LYST-AS1	0.407465	6.60263e-43	postive
GCSH	AC010542.5	0.402243	9.2518e-42	postive
GLS	PABPC4-AS1	0.463904	1.12421e-56	postive
GCSH	AC026356.2	0.456014	1.36581e-54	postive
NLRP3	LINC00996	0.42184	3.60101e-46	postive
GLS	RASGRP3-AS1	0.41021	1.61702e-43	postive
ATP7A	AC053513.2	0.418296	2.37554e-45	postive
LIAS	AC053513.2	0.405661	1.65186e-42	postive
GLS	AC053513.2	0.405502	1.79084e-42	postive
GCSH	AC053513.2	0.40992	1.87689e-43	postive
GLS	ATP1A1-AS1	0.493909	4.0448e-65	postive
ATP7A	AC012409.1	0.435724	1.78113e-49	postive
GLS	AL162734.1	0.497157	4.37961e-66	postive
ATP7A	AC114760.2	0.445483	6.81724e-52	postive
GLS	AC114760.2	0.43377	5.31276e-49	postive
GCSH	AC114760.2	0.416767	5.32435e-45	postive
ATP7A	AC078795.1	0.403161	5.83542e-42	postive
GCSH	AC078795.1	0.435673	1.83349e-49	postive
GLS	AC105389.2	0.519653	4.58016e-73	postive
ATP7A	THOC7-AS1	0.436477	1.16684e-49	postive
GLS	THOC7-AS1	0.458621	2.83576e-55	postive
ATP7A	AL139807.1	0.433534	6.06033e-49	postive
GLS	AL139807.1	0.402511	8.08789e-42	postive
GLS	AC106845.1	0.520101	3.2838e-73	postive
GLS	AC073367.1	0.431106	2.32987e-48	postive
GCSH	AC073367.1	0.456339	1.1233e-54	postive
LIAS	ALOX12-AS1	0.415947	8.19089e-45	postive
GCSH	ALOX12-AS1	0.437038	8.50955e-50	postive
ATP7A	AL157394.3	0.405663	1.65013e-42	postive
GLS	AL157394.3	0.455707	1.64145e-54	postive
ATP7A	AC004112.1	0.508388	1.66531e-69	postive
ATP7A	AC131971.1	0.426413	3.05239e-47	postive
GLS	AC131971.1	0.457794	4.67501e-55	postive
GCSH	AC131971.1	0.425641	4.64083e-47	postive
NLRP3	AC091212.1	0.490768	3.39387e-64	postive
ATP7A	ZKSCAN7-AS1	0.431166	2.25391e-48	postive
ATP7A	SMC5-AS1	0.475442	7.99512e-60	postive
LIAS	SMC5-AS1	0.443313	2.38702e-51	postive
GLS	SMC5-AS1	0.468955	4.87186e-58	postive
ATP7A	AP001363.1	0.411112	1.01546e-43	postive
GCSH	ZFHX2-AS1	0.41078	1.2055e-43	postive
ATP7A	KLF7-IT1	0.427884	1.36868e-47	postive
GLS	KLF7-IT1	0.464115	9.87296e-57	postive
ATP7A	AP000941.1	0.478233	1.32747e-60	postive
GLS	AP000941.1	0.437427	6.83381e-50	postive
GCSH	AP000787.1	0.413734	2.60599e-44	postive
GLS	AC106858.1	0.411701	7.4919e-44	postive
ATP7A	AP003059.1	0.434499	3.53837e-49	postive
ATP7A	AL136115.2	0.419467	1.27634e-45	postive
GLS	AL136115.2	0.434989	2.6891e-49	postive
GCSH	AL136115.2	0.412316	5.44622e-44	postive
GLS	AC005052.2	0.415413	1.08419e-44	postive
GLS	AC040904.1	0.40705	8.15519e-43	postive
GCSH	AC040904.1	0.419461	1.28041e-45	postive
ATP7A	AC018752.1	0.48384	3.42461e-62	postive
GLS	AC018752.1	0.527428	1.33073e-75	postive
GCSH	AL031600.2	0.40696	8.53748e-43	postive
GLS	AP001767.2	0.42516	6.02307e-47	postive
GLS	AL133330.1	0.412128	6.00415e-44	postive
GCSH	AL031716.1	0.449168	7.94549e-53	postive
GCSH	AP001469.3	0.407136	7.80632e-43	postive
GLS	AC090617.4	0.420748	6.45628e-46	postive
NFE2L2	AC022031.2	0.483781	3.55937e-62	postive
ATP7A	AC090181.2	0.436723	1.01595e-49	postive
GLS	AC090181.2	0.4665	2.25384e-57	postive
NFE2L2	AC068831.5	0.485019	1.5727e-62	postive
ATP7A	AL590723.1	0.403653	4.55572e-42	postive
GLS	AL590723.1	0.449586	6.21679e-53	postive
GCSH	AL590723.1	0.419533	1.23278e-45	postive
LIAS	TAPT1-AS1	0.50871	1.32343e-69	postive
GLS	AC005332.7	0.502919	7.99093e-68	postive
LIAS	AC022306.2	0.449557	6.32442e-53	postive
GLS	AC010285.3	0.469809	2.84877e-58	postive
GCSH	AC010285.3	0.417666	3.31393e-45	postive
GCSH	AC004832.5	0.413243	3.36582e-44	postive
ATP7A	ZBTB20-AS1	0.468332	7.19227e-58	postive
GLS	ZBTB20-AS1	0.454907	2.6517e-54	postive
GCSH	AC060780.1	0.404212	3.43789e-42	postive
GLS	PTPRG-AS1	0.457862	4.487e-55	postive
ATP7A	AC005856.1	0.455002	2.50436e-54	postive
GLS	AC005856.1	0.414968	1.36869e-44	postive
GCSH	AC092140.2	0.435147	2.46206e-49	postive
NFE2L2	AC009271.1	0.449634	6.04265e-53	postive
GCSH	AC020915.1	0.415427	1.07601e-44	postive
GLS	HDAC2-AS2	0.413614	2.77401e-44	postive
ATP7A	AC027544.2	0.471473	9.98555e-59	postive
GLS	AC027544.2	0.447575	2.01824e-52	postive
ATP7A	AL355075.2	0.401682	1.22479e-41	postive
LIAS	AL355075.2	0.428461	9.98149e-48	postive
GCSH	AL355075.2	0.455364	2.016e-54	postive
ATP7A	AL022098.1	0.481337	1.76722e-61	postive
GLS	AL022098.1	0.471599	9.21759e-59	postive
GLS	AL359697.1	0.400523	2.1847e-41	postive
GCSH	AL359697.1	0.421964	3.36891e-46	postive
ATP7A	AC004832.4	0.42002	9.51477e-46	postive
GCSH	AC004832.4	0.413194	3.45262e-44	postive
LIAS	LINC02435	0.411509	8.27349e-44	postive
ATP7A	AC007496.1	0.461237	5.77467e-56	postive
ATP7A	PTPRK-AS1	0.417604	3.42351e-45	postive
ATP7A	KCNQ1OT1	0.43006	4.14876e-48	postive
GLS	KCNQ1OT1	0.456647	9.33325e-55	postive
ATP7A	ARHGAP15-AS1	0.451786	1.69822e-53	postive
GLS	ARHGAP15-AS1	0.448336	1.29407e-52	postive
GCSH	ARHGAP15-AS1	0.402364	8.70554e-42	postive
ATP7A	LRIG2-DT	0.408317	4.27111e-43	postive
GCSH	LRIG2-DT	0.420719	6.55654e-46	postive
ATP7A	AC008771.1	0.415412	1.08433e-44	postive
LIAS	AC008771.1	0.416569	5.90692e-45	postive
GLS	AC008771.1	0.434451	3.63367e-49	postive
ATP7A	AL121772.2	0.405346	1.93763e-42	postive
GCSH	AP005136.3	0.446455	3.87616e-52	postive
NFE2L2	KCNMB2-AS1	0.49265	9.50909e-65	postive
GLS	AC138207.7	0.400467	2.24668e-41	postive
GCSH	AC138207.7	0.445744	5.85771e-52	postive
NLRP3	AL031005.1	0.421714	3.85232e-46	postive
ATP7A	AC087854.1	0.463375	1.55683e-56	postive
GLS	AC087854.1	0.454205	4.03114e-54	postive
GCSH	AC087854.1	0.407239	7.40738e-43	postive
GCSH	ZNF252P-AS1	0.416456	6.26828e-45	postive
LIAS	BMS1P4	0.431002	2.46841e-48	postive
ATP7A	AL031770.1	0.422928	2.00854e-46	postive
GLS	AL031770.1	0.456845	8.28551e-55	postive
GCSH	AL031770.1	0.406911	8.75519e-43	postive
LIAS	AC092123.1	0.422163	3.02922e-46	postive
GCSH	AC092123.1	0.457413	5.88426e-55	postive
ATP7A	CARMN	0.418752	1.86527e-45	postive
ATP7A	VIPR1-AS1	0.444553	1.16799e-51	postive
GLS	VIPR1-AS1	0.443518	2.12194e-51	postive
GLS	AC074138.1	0.465608	3.92275e-57	postive
LIAS	AL450384.1	0.414091	2.1638e-44	postive
GLS	AL450384.1	0.479926	4.43199e-61	postive
GCSH	SPAG5-AS1	0.423168	1.76578e-46	postive
ATP7A	AL031666.2	0.44181	5.65839e-51	postive
GLS	AL031666.2	0.426946	2.28383e-47	postive
ATP7A	CACNA1C-AS4	0.434391	3.75835e-49	postive
GLS	CACNA1C-AS4	0.430086	4.09042e-48	postive
GLS	AC004951.1	0.416961	4.80608e-45	postive
ATP7A	AC007494.2	0.451057	2.61324e-53	postive
GLS	AC007494.2	0.450158	4.44027e-53	postive
GCSH	AC007494.2	0.423477	1.49482e-46	postive
LIAS	AC110611.1	0.438363	4.02532e-50	postive
GLS	AC110611.1	0.444546	1.17267e-51	postive
GCSH	AC012443.2	0.403601	4.67599e-42	postive
GLS	PVT1	0.484365	2.42194e-62	postive
GCSH	PVT1	0.410158	1.66106e-43	postive
ATP7A	AC108053.1	0.423203	1.73273e-46	postive
GLS	AC108053.1	0.401822	1.1419e-41	postive
GCSH	AC004908.2	0.440779	1.01985e-50	postive
LIAS	PRDX6-AS1	0.40158	1.289e-41	postive
GCSH	PRDX6-AS1	0.434543	3.45228e-49	postive
LIPT1	ENTPD3-AS1	0.426255	3.32629e-47	postive
PDHB	ENTPD3-AS1	0.416307	6.77947e-45	postive
GCSH	AC087392.3	0.491347	2.29687e-64	postive
ATP7A	BICRA-AS1	0.401107	1.63254e-41	postive
GLS	BICRA-AS1	0.469257	4.03123e-58	postive
GLS	AC027097.2	0.469092	4.47089e-58	postive
ATP7A	ERCC8-AS1	0.416796	5.24161e-45	postive
GCSH	ERCC8-AS1	0.478688	9.88749e-61	postive
NFE2L2	AC007823.1	0.404651	2.75453e-42	postive
LIAS	AC114781.2	0.401175	1.57849e-41	postive
GLS	COL18A1-AS2	0.418633	1.98689e-45	postive
GCSH	AC022893.1	0.426869	2.38112e-47	postive
ATP7A	AC107241.1	0.441627	6.28168e-51	postive
GLS	AC107241.1	0.424017	1.11768e-46	postive
GCSH	AC009948.1	0.429337	6.17565e-48	postive
ATP7A	ITGB5-AS1	0.418742	1.87514e-45	postive
GLS	ITGB5-AS1	0.444463	1.2298e-51	postive
LIAS	SRP14-AS1	0.411916	6.70205e-44	postive
LIAS	AC095057.3	0.422071	3.18229e-46	postive
ATP7A	AC103703.1	0.430888	2.62868e-48	postive
GLS	AC103703.1	0.456984	7.62147e-55	postive
GCSH	AC103703.1	0.431336	2.05274e-48	postive
GCSH	Z82243.1	0.423078	1.85292e-46	postive
GLS	AC027117.1	0.423882	1.20189e-46	postive
ATP7A	AL137779.1	0.434466	3.60303e-49	postive
GLS	AL137779.1	0.50573	1.10281e-68	postive
GCSH	AL137779.1	0.404119	3.60221e-42	postive
GLS	AC092535.4	0.575643	6.58269e-93	postive
LIAS	AC253576.2	0.429916	4.49071e-48	postive
GLS	AC253576.2	0.54034	5.78727e-80	postive
GCSH	AC012184.3	0.423635	1.37294e-46	postive
GLS	ARHGEF38-IT1	0.48191	1.21496e-61	postive
ATP7A	AC022272.1	0.473995	2.01461e-59	postive
GLS	AC022272.1	0.422811	2.13887e-46	postive
GCSH	AC010463.3	0.440192	1.4255e-50	postive
GLS	AC007130.1	0.435988	1.53585e-49	postive
ATP7A	AC092807.3	0.443086	2.72004e-51	postive
GLS	AC092807.3	0.414051	2.20975e-44	postive
GCSH	AC064836.3	0.50385	4.1563e-68	postive
ATP7A	AC127024.5	0.412231	5.69214e-44	postive
LIAS	AC127024.5	0.408429	4.03497e-43	postive
GLS	AC127024.5	0.413189	3.46093e-44	postive
GCSH	AC127024.5	0.486644	5.35672e-63	postive
ATP7A	AC005670.3	0.525542	5.56372e-75	postive
ATP7A	AC009090.3	0.422765	2.1923e-46	postive
ATP7A	MFF-DT	0.506692	5.57367e-69	postive
LIAS	MFF-DT	0.405489	1.80227e-42	postive
GLS	MFF-DT	0.433933	4.85145e-49	postive
GCSH	MFF-DT	0.403665	4.52779e-42	postive
ATP7A	AL354726.1	0.414529	1.72138e-44	postive
GLS	AL354726.1	0.483114	5.52039e-62	postive
GCSH	AL354726.1	0.401858	1.12162e-41	postive
ATP7A	EZR-AS1	0.430425	3.39281e-48	postive
ATP7A	AL133243.1	0.433087	7.77087e-49	postive
GLS	AL133243.1	0.441582	6.44495e-51	postive
GCSH	AL133243.1	0.405472	1.81845e-42	postive
NFE2L2	CASC19	0.413645	2.73014e-44	postive
ATP7A	C21orf62-AS1	0.491349	2.2931e-64	postive
LIAS	C21orf62-AS1	0.436754	9.98795e-50	postive
GLS	C21orf62-AS1	0.438305	4.15931e-50	postive
LIAS	GABPB1-AS1	0.403289	5.47181e-42	postive
GLS	AC067817.1	0.406389	1.14169e-42	postive
ATP7A	AP000465.1	0.427229	1.95696e-47	postive
GLS	AC127024.4	0.405091	2.20542e-42	postive
GCSH	AC127024.4	0.476913	3.10985e-60	postive
ATP7A	AL033519.5	0.403324	5.37713e-42	postive
GLS	AL033519.5	0.405486	1.80527e-42	postive
ATP7A	RERE-AS1	0.444265	1.37931e-51	postive
LIAS	RERE-AS1	0.407912	5.25587e-43	postive
GLS	RERE-AS1	0.464132	9.76845e-57	postive
GCSH	RERE-AS1	0.408136	4.68663e-43	postive
ATP7A	DHDDS-AS1	0.464292	8.85059e-57	postive
LIAS	DHDDS-AS1	0.413965	2.31029e-44	postive
GLS	DHDDS-AS1	0.432647	9.92401e-49	postive
GCSH	DHDDS-AS1	0.426982	2.23917e-47	postive
ATP7A	AC021739.2	0.447669	1.9103e-52	postive
LIAS	OCIAD1-AS1	0.439185	2.52679e-50	postive
GCSH	OCIAD1-AS1	0.421999	3.30613e-46	postive
GLS	AC097382.1	0.464036	1.0367e-56	postive
GCSH	AC097382.1	0.407615	6.11529e-43	postive
ATP7A	AL162408.1	0.441526	6.65521e-51	postive
GLS	AL162408.1	0.415354	1.11794e-44	postive
ATP7A	AC079336.2	0.403289	5.4708e-42	postive
GLS	AC009226.1	0.418892	1.73207e-45	postive
ATP7A	AL591848.3	0.436727	1.01404e-49	postive
GLS	AL591848.3	0.427525	1.66554e-47	postive
GCSH	AL117379.1	0.419332	1.37136e-45	postive
GLS	LINC00641	0.466032	3.0148e-57	postive
ATP7A	AF129075.1	0.428296	1.09266e-47	postive
LIAS	AF129075.1	0.440244	1.38387e-50	postive
GLS	AF129075.1	0.425594	4.76234e-47	postive
GCSH	AF129075.1	0.421022	5.57781e-46	postive
GLS	AC104335.1	0.41036	1.49679e-43	postive
NLRP3	AC007728.2	0.446693	3.37485e-52	postive
NFE2L2	DLG1-AS1	0.409723	2.07699e-43	postive
GLS	MIR17HG	0.426162	3.49835e-47	postive
GLS	AL451054.4	0.457679	5.01291e-55	postive
ATP7A	PTPRJ-AS1	0.401049	1.6806e-41	postive
GCSH	SOS1-IT1	0.433959	4.7822e-49	postive
GLS	AC004884.2	0.464461	7.97245e-57	postive
GCSH	AC004884.2	0.424999	6.57415e-47	postive
LIAS	AC015849.3	0.404334	3.23202e-42	postive
GLS	AC015849.3	0.441609	6.34523e-51	postive
GCSH	AC015849.3	0.426513	2.88982e-47	postive
ATP7A	Z94721.3	0.439464	2.15691e-50	postive
NFE2L2	AL161640.2	0.446174	4.56376e-52	postive
GCSH	AC113139.1	0.473723	2.39668e-59	postive
GCSH	AC010761.1	0.401298	1.4842e-41	postive
ATP7A	AC027514.1	0.440147	1.46245e-50	postive
LIAS	AC027514.1	0.400371	2.35574e-41	postive
GLS	AC027514.1	0.452031	1.46907e-53	postive
GCSH	AC027514.1	0.418545	2.08234e-45	postive
ATP7A	AC007566.1	0.421189	5.10055e-46	postive
LIAS	AC007566.1	0.433757	5.35199e-49	postive
ATP7A	AL807757.2	0.404158	3.53161e-42	postive
GLS	AL807757.2	0.496261	8.10265e-66	postive
GLS	LINC01535	0.402656	7.52154e-42	postive
ATP7A	LINC00216	0.466678	2.01816e-57	postive
GLS	LINC00216	0.471393	1.05058e-58	postive
GCSH	LINC00216	0.419546	1.22407e-45	postive
GLS	AC115989.1	0.445664	6.13658e-52	postive
GLS	AC097634.1	0.489337	8.87749e-64	postive
ATP7A	PPP3CB-AS1	0.455687	1.66126e-54	postive
LIAS	PPP3CB-AS1	0.448511	1.16776e-52	postive
NLRP3	AC023825.2	0.417417	3.77876e-45	postive
GLS	AC023825.2	0.405824	1.52072e-42	postive
NLRP3	AC069023.1	0.458726	2.66019e-55	postive
ATP7A	LINC02863	0.405894	1.46791e-42	postive
GLS	LINC02863	0.501267	2.53945e-67	postive
LIPT1	RPARP-AS1	0.415443	1.06683e-44	postive
GLS	AC092428.1	0.540628	4.60309e-80	postive
ATP7A	AC021739.3	0.445906	5.33319e-52	postive
GLS	AC021739.3	0.430269	3.69863e-48	postive
LIAS	LINC01515	0.412661	4.55413e-44	postive
GLS	LINC01515	0.484359	2.43261e-62	postive
GLS	AP001266.2	0.467859	9.66651e-58	postive
ATP7A	AC090337.2	0.416994	4.72245e-45	postive
GLS	AC090337.2	0.423216	1.71992e-46	postive
GLS	AC008883.3	0.41196	6.54967e-44	postive
ATP7A	AL137140.1	0.408478	3.93508e-43	postive
GLS	AC015911.3	0.484843	1.76702e-62	postive
ATP7A	AL353593.2	0.411439	8.57876e-44	postive
GCSH	AL353593.2	0.404778	2.58254e-42	postive
GCSH	AC107081.1	0.442451	3.91681e-51	postive
ATP7A	AC095055.1	0.440548	1.16366e-50	postive
ATP7A	SUCLG2-AS1	0.460378	9.75489e-56	postive
GLS	SUCLG2-AS1	0.485351	1.26282e-62	postive
GLS	AL513327.2	0.434535	3.46615e-49	postive
ATP7A	AL391840.3	0.424194	1.01585e-46	postive
GLS	AL391840.3	0.413194	3.45309e-44	postive
ATP7A	AC024075.1	0.425529	4.93306e-47	postive
ATP7A	AC024267.4	0.443263	2.45619e-51	postive
LIAS	AC024267.4	0.406286	1.20291e-42	postive
GLS	AC024267.4	0.462903	2.08138e-56	postive
GCSH	AC024267.4	0.425227	5.81052e-47	postive
ATP7A	Z99289.1	0.431536	1.83692e-48	postive
GCSH	RUSC1-AS1	0.410859	1.1573e-43	postive
NFE2L2	LINC02541	0.47381	2.26658e-59	postive
GLS	MAST4-IT1	0.495897	1.0401e-65	postive
GLS	AC073140.2	0.406854	9.01195e-43	postive
GCSH	TSC22D1-AS1	0.415266	1.17064e-44	postive
ATP7A	AC024267.5	0.447004	2.81543e-52	postive
GLS	AC024267.5	0.454962	2.56529e-54	postive
GCSH	AC024267.5	0.414132	2.11739e-44	postive
ATP7A	HLCS-IT1	0.437836	5.42473e-50	postive
GLS	HLCS-IT1	0.461518	4.8656e-56	postive
GLS	AC090589.2	0.421938	3.41742e-46	postive
DBT	OIP5-AS1	0.419242	1.43891e-45	postive
GLS	AC078852.1	0.51407	2.7677e-71	postive
GCSH	AC084724.1	0.43391	4.91347e-49	postive
GLS	AL450998.2	0.408788	3.35641e-43	postive
MTF1	AC096645.1	0.493254	6.31316e-65	postive
ATP7A	AC016590.2	0.407611	6.12764e-43	postive
GLS	AC016590.2	0.438609	3.50283e-50	postive
ATP7A	TCF7L1-IT1	0.409023	2.9751e-43	postive
GLS	TCF7L1-IT1	0.448289	1.33017e-52	postive
ATP7A	AC016727.3	0.432363	1.16228e-48	postive
GLS	AC016727.3	0.429203	6.64642e-48	postive
GCSH	AC016727.3	0.43266	9.85154e-49	postive
GCSH	AL161729.3	0.402603	7.72376e-42	postive
GLS	AC134349.1	0.443767	1.83788e-51	postive
GLS	AC099343.2	0.411078	1.03361e-43	postive
ATP7A	AC008731.1	0.443785	1.81931e-51	postive
GLS	AC008731.1	0.415033	1.32242e-44	postive
GCSH	AC008731.1	0.43576	1.74621e-49	postive
ATP7A	AP005131.3	0.439785	1.79707e-50	postive
GCSH	AP005131.3	0.418868	1.75479e-45	postive
ATP7A	UGDH-AS1	0.502786	8.77432e-68	postive
LIAS	UGDH-AS1	0.559052	1.24582e-86	postive
GLS	UGDH-AS1	0.437594	6.21821e-50	postive
NLRP3	GK-AS1	0.444884	9.64326e-52	postive
ATP7A	ZBTB20-AS4	0.451988	1.50682e-53	postive
GLS	ZBTB20-AS4	0.464014	1.05085e-56	postive
GLS	IQCJ-SCHIP1-AS1	0.432078	1.36098e-48	postive
ATP7A	AC068389.3	0.43175	1.63216e-48	postive
GLS	AC068389.3	0.441488	6.8035e-51	postive
GCSH	AC068389.3	0.410017	1.78616e-43	postive
GLS	AC092755.1	0.402348	8.77517e-42	postive
GLS	AGAP1-IT1	0.4351	2.52689e-49	postive
GLS	CYP1B1-AS1	0.442875	3.07046e-51	postive
ATP7A	AC006160.1	0.416988	4.73787e-45	postive
LIAS	AC006160.1	0.403715	4.41667e-42	postive
GLS	AC006160.1	0.466067	2.95026e-57	postive
GCSH	AC018695.4	0.483684	3.79359e-62	postive
ATP7A	NR2F1-AS1	0.412572	4.76832e-44	postive
GLS	NR2F1-AS1	0.535646	2.3439e-78	postive
ATP7A	MIR29B2CHG	0.490884	3.13681e-64	postive
GLS	MIR29B2CHG	0.441732	5.91624e-51	postive
ATP7A	AC025423.1	0.445052	8.74887e-52	postive
ATP7A	ZBTB20-AS5	0.462886	2.10358e-56	postive
GLS	ZBTB20-AS5	0.473166	3.41574e-59	postive
GLS	TXNDC12-AS1	0.499719	7.4542e-67	postive
ATP7A	AP001381.1	0.418118	2.60914e-45	postive
GLS	AP001381.1	0.429904	4.51998e-48	postive
ATP7A	LACTB2-AS1	0.405191	2.09612e-42	postive
GLS	LACTB2-AS1	0.428193	1.1558e-47	postive
GCSH	LACTB2-AS1	0.43551	2.00895e-49	postive
GCSH	AC018638.7	0.436948	8.95415e-50	postive
ATP7A	AC004943.1	0.41682	5.17738e-45	postive
LIAS	AC004943.1	0.419608	1.18475e-45	postive
GLS	AC004943.1	0.41847	2.1657e-45	postive
GCSH	AC004943.1	0.475634	7.06789e-60	postive
GCSH	AC245060.5	0.418377	2.27605e-45	postive
GCSH	ALMS1-IT1	0.442225	4.46067e-51	postive
ATP7A	AC069549.1	0.423349	1.60196e-46	postive
GLS	AC069549.1	0.402872	6.74847e-42	postive
GCSH	AC069549.1	0.423991	1.13305e-46	postive
NFE2L2	AC019080.4	0.533505	1.24414e-77	postive
GLS	PPP1R12A-AS1	0.496408	7.32799e-66	postive
ATP7A	AC011465.1	0.406453	1.10511e-42	postive
ATP7A	AC024257.3	0.429189	6.69738e-48	postive
NLRP3	AC010149.1	0.441411	7.10968e-51	postive
GLS	AC010149.1	0.480504	3.04317e-61	postive
ATP7A	AC116158.3	0.465146	5.22029e-57	postive
GLS	AC116158.3	0.487642	2.75662e-63	postive
LIAS	AC093788.1	0.438564	3.59281e-50	postive
GLS	AC093788.1	0.420765	6.39609e-46	postive
GCSH	AC093788.1	0.499439	9.05415e-67	postive
ATP7A	AC003681.1	0.468945	4.90228e-58	postive
GLS	AC003681.1	0.434694	3.17172e-49	postive
ATP7A	SHROOM3-AS1	0.467048	1.60348e-57	postive
ATP7A	AL590282.2	0.456734	8.86076e-55	postive
GLS	AL590282.2	0.430282	3.67197e-48	postive
GLS	AC089999.2	0.496554	6.6286e-66	postive
GLS	AC092645.2	0.472501	5.20894e-59	postive
GCSH	AC092645.2	0.438656	3.41126e-50	postive
GLS	AC078778.1	0.469101	4.44325e-58	postive
GCSH	AC078778.1	0.438291	4.19457e-50	postive
ATP7A	AC073349.4	0.419949	9.88121e-46	postive
GLS	AC073349.4	0.484998	1.59507e-62	postive
GCSH	AC073349.4	0.485117	1.4743e-62	postive
ATP7A	AC018462.1	0.464459	7.98243e-57	postive
GLS	AC018462.1	0.472455	5.36353e-59	postive
GCSH	AC018462.1	0.412401	5.2116e-44	postive
GCSH	AC005632.3	0.406937	8.6414e-43	postive
GCSH	AC010531.3	0.403469	4.99716e-42	postive
GCSH	AC110769.2	0.423466	1.50363e-46	postive
ATP7A	SP2-AS1	0.407807	5.54464e-43	postive
GLS	SP2-AS1	0.521407	1.2421e-73	postive
ATP7A	AC005838.2	0.456081	1.31148e-54	postive
GLS	AC005838.2	0.427856	1.38969e-47	postive
GLS	AC092828.1	0.443622	1.99812e-51	postive
ATP7A	AC023389.1	0.421044	5.51104e-46	postive
GLS	AC023389.1	0.438909	2.95413e-50	postive
GCSH	AP001793.1	0.423811	1.24849e-46	postive
GLS	AC092127.2	0.442141	4.67877e-51	postive
ATP7A	AC007881.4	0.447309	2.35779e-52	postive
LIAS	AC007881.4	0.416623	5.74146e-45	postive
GLS	AC007881.4	0.478463	1.1442e-60	postive
GCSH	AC007881.4	0.443056	2.76763e-51	postive
LIPT1	MAPKAPK5-AS1	0.407564	6.27462e-43	postive
GCSH	MYLK-AS1	0.476336	4.50702e-60	postive
GCSH	AC012676.4	0.482908	6.31921e-62	postive
GCSH	AC010618.2	0.418001	2.77628e-45	postive
GCSH	AL021393.1	0.465857	3.36057e-57	postive
ATP7A	ANKRD44-IT1	0.46475	6.66954e-57	postive
GLS	ANKRD44-IT1	0.438053	4.79765e-50	postive
GCSH	ANKRD44-IT1	0.42031	8.15203e-46	postive
GLS	AC022211.1	0.418308	2.36048e-45	postive
ATP7A	AC018946.1	0.434742	3.08798e-49	postive
GLS	AC018946.1	0.428155	1.18042e-47	postive
GCSH	AC018946.1	0.405096	2.19985e-42	postive
ATP7A	AC020661.3	0.412954	3.91168e-44	postive
GLS	AC020661.3	0.439775	1.80664e-50	postive
GCSH	AC020661.3	0.42729	1.89333e-47	postive
GLS	POT1-AS1	0.43052	3.22036e-48	postive
LIAS	AC005104.1	0.403077	6.08706e-42	postive
GCSH	AC005104.1	0.460617	8.43089e-56	postive
ATP7A	AC002542.6	0.403625	4.62156e-42	postive
LIAS	AC002542.6	0.411702	7.48712e-44	postive
GLS	AC002542.6	0.456891	8.05739e-55	postive
GCSH	AC002542.6	0.444883	9.65092e-52	postive
ATP7A	AC009318.3	0.405366	1.91883e-42	postive
ATP7A	ITCH-IT1	0.425521	4.95372e-47	postive
GLS	ITCH-IT1	0.404112	3.61591e-42	postive
GCSH	ITCH-IT1	0.432191	1.2785e-48	postive
GLS	AC006270.1	0.477921	1.6235e-60	postive
ATP7A	AC090236.2	0.429196	6.67322e-48	postive
ATP7A	AC092839.1	0.436657	1.05477e-49	postive
GLS	AC092839.1	0.423471	1.49948e-46	postive
GLS	AC105036.3	0.443554	2.07784e-51	postive
GCSH	AC010524.1	0.422323	2.77903e-46	postive
ATP7A	AC009163.4	0.466965	1.68855e-57	postive
ATP7A	AL353801.3	0.401862	1.11952e-41	postive
LIAS	AL353801.3	0.400439	2.27779e-41	postive
GLS	AL353801.3	0.484452	2.28743e-62	postive
ATP7A	AC106037.3	0.416731	5.42535e-45	postive
ATP7A	AC087286.1	0.405328	1.95585e-42	postive
GLS	LINC00852	0.437316	7.27619e-50	postive
LIAS	NFYC-AS1	0.417889	2.94581e-45	postive
GCSH	NFYC-AS1	0.421357	4.66204e-46	postive
ATP7A	AL450344.3	0.411421	8.65675e-44	postive
GLS	AL450344.3	0.412064	6.20806e-44	postive
GLS	AC069547.2	0.58465	1.80892e-96	postive
ATP7A	RORA-AS1	0.455841	1.5146e-54	postive
GCSH	RORA-AS1	0.413976	2.2973e-44	postive
GLS	AC009951.5	0.411821	7.03738e-44	postive
GCSH	AC025211.1	0.406978	8.46065e-43	postive
GLS	AL360169.3	0.414274	1.9665e-44	postive
GLS	AC084876.1	0.424609	8.11785e-47	postive
GCSH	AC084876.1	0.416167	7.29774e-45	postive
ATP7A	MAMDC2-AS1	0.450456	3.7248e-53	postive
GLS	MAMDC2-AS1	0.42998	4.33644e-48	postive
ATP7A	AC110792.3	0.438729	3.27161e-50	postive
ATP7A	AC103858.1	0.401118	1.62369e-41	postive
LIAS	OSGEPL1-AS1	0.418829	1.79099e-45	postive
DBT	RTCA-AS1	0.411992	6.44164e-44	postive
ATP7A	AC007533.1	0.469697	3.05765e-58	postive
GLS	AC007533.1	0.46414	9.71869e-57	postive
LIAS	SEC24B-AS1	0.441545	6.58209e-51	postive
GCSH	FMR1-IT1	0.405877	1.48072e-42	postive
ATP7A	ST7-AS2	0.403612	4.65014e-42	postive
GLS	ST7-AS2	0.423704	1.32317e-46	postive
ATP7A	AL355916.2	0.454401	3.58652e-54	postive
GLS	AL355916.2	0.429693	5.07658e-48	postive
ATP7A	AL023882.1	0.418193	2.50786e-45	postive
ATP7A	AL159972.1	0.410204	1.62161e-43	postive
GLS	AL159972.1	0.460222	1.07285e-55	postive
GCSH	AC009054.2	0.439049	2.7288e-50	postive
GLS	AC005837.4	0.427884	1.36877e-47	postive
GCSH	AC010618.3	0.428252	1.11913e-47	postive
ATP7A	AC015727.1	0.470371	2.00131e-58	postive
LIAS	AC015727.1	0.412226	5.70607e-44	postive
GLS	AC015727.1	0.418392	2.258e-45	postive
GCSH	AC015727.1	0.402196	9.46965e-42	postive
ATP7A	IRF1-AS1	0.416828	5.1544e-45	postive
GLS	IRF1-AS1	0.463275	1.65627e-56	postive
NLRP3	AC090559.1	0.580342	9.42664e-95	postive
ATP7A	DENND6A-AS1	0.409014	2.9887e-43	postive
GLS	AC008496.2	0.440968	9.15722e-51	postive
ATP7A	NR2F2-AS1	0.450611	3.39929e-53	postive
ATP7A	SNHG14	0.440313	1.33015e-50	postive
LIAS	SNHG14	0.401193	1.56382e-41	postive
GCSH	AC011933.3	0.414969	1.36784e-44	postive
GLS	SCAANT1	0.405566	1.73373e-42	postive
GLS	AC027796.1	0.561347	1.77073e-87	postive
ATP7A	CHASERR	0.417435	3.7434e-45	postive
LIAS	CHASERR	0.407398	6.82915e-43	postive
GLS	CHASERR	0.509062	1.02849e-69	postive
ATP7A	AC018926.3	0.467136	1.5174e-57	postive
LIAS	AC018926.3	0.401022	1.70351e-41	postive
GLS	AC018926.3	0.441128	8.35387e-51	postive
GCSH	AC023494.1	0.449229	7.66792e-53	postive
ATP7A	AC018410.1	0.435883	1.62948e-49	postive
DLD	AC002467.1	0.472614	4.8492e-59	postive
GCSH	AP003352.1	0.499411	9.22616e-67	postive
GLS	AC015813.1	0.4845	2.21657e-62	postive
GCSH	AC018845.3	0.457432	5.81627e-55	postive
GLS	AC130650.2	0.526891	2.00172e-75	postive
GCSH	AC130650.2	0.414684	1.58789e-44	postive
GCSH	AC092338.3	0.44467	1.09161e-51	postive
GLS	AC010300.1	0.531002	8.62523e-77	postive
GLS	AC022146.2	0.421523	4.26679e-46	postive
GCSH	AC022146.2	0.416442	6.3167e-45	postive
ATP7A	AL162385.2	0.43487	2.87542e-49	postive
GLS	AL162385.2	0.430108	4.04155e-48	postive
GCSH	AL162385.2	0.407584	6.21332e-43	postive
GLS	AC005062.1	0.435039	2.61462e-49	postive
ATP7A	AC010201.2	0.414201	2.04336e-44	postive
LIAS	AC010201.2	0.414717	1.56068e-44	postive
GLS	AC010201.2	0.418062	2.68862e-45	postive
GCSH	AC010201.2	0.410038	1.76675e-43	postive
GLS	AC120349.1	0.407095	7.97125e-43	postive
GCSH	AC022558.3	0.425627	4.67685e-47	postive
ATP7A	AC015853.3	0.437162	7.9353e-50	postive
GLS	AC015853.3	0.423842	1.22778e-46	postive
GCSH	AC015853.3	0.410255	1.57965e-43	postive
ATP7A	AC110792.2	0.446939	2.92438e-52	postive
GLS	AC110792.2	0.423209	1.72683e-46	postive
GCSH	AC110792.2	0.41033	1.51987e-43	postive
ATP7A	AC007878.1	0.455877	1.48292e-54	postive
GLS	AC007878.1	0.45656	9.8374e-55	postive
GCSH	AC007878.1	0.41261	4.6765e-44	postive
ATP7A	LINC00310	0.415601	9.82444e-45	postive
GLS	LINC00310	0.488253	1.83394e-63	postive
GLS	AC005540.1	0.624322	1.44067e-113	postive
ATP7A	AC109587.1	0.422295	2.82095e-46	postive
GLS	AC109587.1	0.442254	4.38693e-51	postive
ATP7A	AL360091.1	0.432098	1.34617e-48	postive
LIAS	AL360091.1	0.403494	4.93574e-42	postive
GLS	AL360091.1	0.47165	8.92915e-59	postive
GCSH	AL360091.1	0.422725	2.24047e-46	postive
ATP7A	AP4B1-AS1	0.459028	2.21524e-55	postive
LIAS	AP4B1-AS1	0.41286	4.10654e-44	postive
GLS	AP4B1-AS1	0.464945	5.91334e-57	postive
GCSH	AP4B1-AS1	0.412213	5.7459e-44	postive
ATP7A	AL512506.1	0.438135	4.58111e-50	postive
GCSH	AL512506.1	0.421852	3.57712e-46	postive
ATP7A	AC022400.4	0.418062	2.68846e-45	postive
LIAS	AC022400.4	0.459725	1.4511e-55	postive
GLS	AC022400.4	0.468354	7.09548e-58	postive
GCSH	AC022400.4	0.434215	4.14623e-49	postive
GCSH	ZKSCAN2-DT	0.441139	8.30498e-51	postive
ATP7A	AC020612.3	0.428291	1.09545e-47	postive
GLS	AC020612.3	0.406999	8.37216e-43	postive
GCSH	AC020612.3	0.430768	2.80881e-48	postive
ATP7A	AL451047.1	0.423615	1.38818e-46	postive
GLS	AL451047.1	0.435834	1.67513e-49	postive
LIAS	AC130324.1	0.403878	4.0686e-42	postive
GCSH	AC130324.1	0.401624	1.26106e-41	postive
ATP7A	AC104779.1	0.403101	6.01361e-42	postive
ATP7A	AC012557.1	0.441783	5.7462e-51	postive
GLS	AC012557.1	0.460996	6.69114e-56	postive
LIPT1	AL024498.1	0.468554	6.26103e-58	postive
ATP7A	AC007036.2	0.45255	1.07943e-53	postive
GLS	AC007036.2	0.413447	3.02602e-44	postive
ATP7A	AL096701.3	0.439978	1.6095e-50	postive
LIAS	AL096701.3	0.420078	9.22602e-46	postive
GLS	AL096701.3	0.423034	1.89695e-46	postive
GCSH	AL096701.3	0.461038	6.52258e-56	postive
ATP7A	AC138932.4	0.451501	2.00969e-53	postive
GCSH	AC138932.4	0.425489	5.04058e-47	postive
GLS	AL360093.1	0.411966	6.52919e-44	postive
GCSH	AL360093.1	0.431336	2.05237e-48	postive
GLS	AL133255.1	0.407846	5.43493e-43	postive
GCSH	AL133255.1	0.402928	6.56097e-42	postive
MTF1	AC016995.1	0.495256	1.61243e-65	postive
ATP7A	AC022960.2	0.420744	6.4682e-46	postive
GLS	AC022960.2	0.440546	1.16478e-50	postive
GCSH	AC022960.2	0.441118	8.4062e-51	postive
