# Supplementary material for: Construction and validation of a cuproptosis-related lncRNA signature for the prediction of the prognosis of LUAD and LUSC
Source: Sci Rep. 2023 Feb 11;13:2477. doi: 10.1038/s41598-023-29719-1 (PMC9922262; doi:10.1038/s41598-023-29719-1)
Supplement: Supplementary file 3 — Supplementary Table S2. [file 41598_2023_29719_MOESM3_ESM.xls]

## Sheet: Sheet1
id	HR	HR.95L	HR.95H	pvalue
AP001267.3	0.267414	0.0898197	0.796154	0.0178122
AC012557.2	0.345126	0.156502	0.761092	0.00837545
AC006480.2	0.551005	0.321267	0.945027	0.030358
AC004253.1	0.725193	0.541318	0.971525	0.031273
CBR3-AS1	0.634212	0.40682	0.988703	0.0444192
AC093690.1	0.190451	0.0379208	0.956509	0.0440134
AC007014.2	0.656095	0.4438	0.969943	0.0346033
AL356124.2	0.273038	0.122376	0.609186	0.00152209
AC130651.1	0.469852	0.231673	0.952898	0.0362868
AC092574.1	0.595393	0.368051	0.963163	0.0346094
AC109361.2	0.409704	0.171289	0.979968	0.0449157
RAB30-DT	0.622462	0.435716	0.889248	0.00918898
AC005332.2	0.474106	0.225413	0.997177	0.0491351
AC004461.2	0.439707	0.204935	0.943434	0.0349049
AC010132.4	0.207712	0.0518642	0.831873	0.02642
JPX	0.159333	0.0298186	0.851382	0.0317031
JARID2-AS1	0.540466	0.30546	0.956273	0.0345543
AL133445.2	0.180265	0.065755	0.494191	0.000869148
ETV5-AS1	0.486081	0.267958	0.881759	0.017592
AC010422.4	0.417939	0.214085	0.815905	0.0105863
THUMPD3-AS1	0.74286	0.568233	0.971152	0.0297008
AL591002.1	0.268801	0.0888541	0.813178	0.0200119
AC022164.1	0.292779	0.113362	0.756155	0.01117
AC067852.3	0.542747	0.315783	0.932837	0.0269966
AC022893.3	0.205807	0.0523697	0.808798	0.0235827
ZNF32-AS1	0.660654	0.440715	0.990355	0.0447616
AC012291.3	0.387032	0.173419	0.863765	0.0204754
TRAF3IP2-AS1	0.475888	0.241034	0.939576	0.0323917
KIF26B-AS1	0.498691	0.299234	0.831097	0.00758726
AL021368.2	0.38075	0.182956	0.792378	0.00981412
AC027097.1	0.499221	0.306025	0.814383	0.0053978
FOCAD-AS1	0.36929	0.152481	0.894375	0.0272922
AL132780.1	0.640312	0.420144	0.975855	0.0381114
AL031666.1	0.635226	0.450058	0.896579	0.0098551
AL390208.1	0.380965	0.150729	0.962879	0.041358
AC127024.3	0.506073	0.257688	0.993876	0.0479511
ADAMTS9-AS2	0.214176	0.0665789	0.688977	0.00974075
AC108159.1	0.157958	0.0259308	0.962207	0.0453113
AL136295.6	0.698606	0.509228	0.958412	0.0261976
AC024060.2	0.722036	0.58727	0.887728	0.00200301
AP003392.1	0.806248	0.658278	0.987479	0.037364
BX293535.1	0.779629	0.638103	0.952544	0.0148644
MIR99AHG	0.197314	0.0501232	0.776744	0.0202695
AL078645.1	0.340555	0.123084	0.942266	0.0380338
LINC01409	0.226583	0.0647506	0.792888	0.0201737
AL360219.1	0.671441	0.459579	0.98097	0.039466
AC090948.1	0.571939	0.38461	0.850508	0.00578442
AC002550.2	0.697469	0.49303	0.98668	0.0417777
AL049780.2	0.469086	0.254727	0.863833	0.0151063
AL365436.2	0.556259	0.320194	0.966362	0.0373982
AC012676.3	0.463378	0.285723	0.751493	0.00182061
SEPSECS-AS1	0.486793	0.255945	0.925853	0.0281751
AL353804.2	0.522448	0.29886	0.913308	0.0227163
AC107909.2	0.324405	0.106804	0.985343	0.0470319
AC005070.3	0.375678	0.161009	0.876562	0.0235292
AC010260.1	0.278382	0.112316	0.689985	0.00575792
LINC02635	0.854354	0.738314	0.988632	0.0345602
AC004223.2	0.301949	0.109432	0.833149	0.0207518
AL353600.1	0.462303	0.238635	0.895612	0.0222119
AL358472.2	0.493054	0.298565	0.814235	0.00572879
BET1-AS1	0.670552	0.464142	0.968757	0.0332492
AC112496.1	0.691621	0.496	0.964394	0.0297277
AC005899.7	0.54982	0.320641	0.942805	0.0297036
WWTR1-IT1	0.39244	0.179064	0.860075	0.0194657
AP002433.2	0.280573	0.100668	0.781992	0.0150913
AC104984.2	0.197297	0.0450449	0.864164	0.0312646
MAST4-AS1	0.670347	0.489716	0.917602	0.012533
AC005785.1	0.502775	0.284623	0.88813	0.0178539
SEMA3F-AS1	0.522951	0.282637	0.967593	0.0389325
LINC01359	0.185384	0.0463687	0.741174	0.0171452
AC025442.2	0.164043	0.0340377	0.790595	0.0242717
AC022382.2	0.458663	0.216584	0.971318	0.0417523
AL159169.2	0.722792	0.553839	0.943286	0.0168589
AC026355.2	0.721676	0.58995	0.882814	0.00151342
AL158163.1	0.435401	0.202789	0.93483	0.0329391
OGFRP1	1.2994	1.0216	1.65272	0.0328316
Z99127.3	0.324332	0.112622	0.934016	0.0369377
AC008870.2	0.672234	0.487059	0.92781	0.0157037
AL592430.1	0.240839	0.0645771	0.898204	0.0340209
AL353804.1	0.635036	0.456309	0.883766	0.00708757
AC034102.8	0.4713	0.256373	0.866409	0.0154536
AL049780.1	0.590124	0.35027	0.994224	0.0475094
AL137009.1	0.600734	0.363602	0.992519	0.0466706
AF230666.1	0.264738	0.0763229	0.918284	0.0362332
AC027644.3	0.236993	0.0657857	0.853766	0.0276837
AL354989.1	0.646177	0.42078	0.992311	0.0460178
AC104785.1	0.517819	0.291433	0.920062	0.0248296
AC083843.2	0.742128	0.582182	0.946016	0.0160378
AC112206.2	0.33413	0.124046	0.900016	0.0301334
PSMD6-AS2	0.550414	0.303241	0.999059	0.0496393
AC004908.3	0.631437	0.435806	0.914886	0.0150919
AL161757.2	0.239114	0.101159	0.565206	0.00111443
ITGA9-AS1	0.0698028	0.0120684	0.403733	0.00295053
AC010542.5	0.805866	0.655761	0.99033	0.0401346
LINC00996	0.617754	0.407912	0.935545	0.02293
ZFHX2-AS1	0.30365	0.0949711	0.970855	0.044448
AC040904.1	0.487454	0.278195	0.854119	0.0120393
AL031716.1	0.658622	0.466384	0.930098	0.0177171
AC090181.2	0.719875	0.541741	0.956582	0.023452
AC010285.3	0.212506	0.054601	0.827071	0.0254959
AC060780.1	0.720881	0.522612	0.99437	0.0461121
PTPRG-AS1	0.310629	0.129369	0.745853	0.00889452
AC005856.1	0.165395	0.0316566	0.864129	0.0329186
AL355075.2	0.652307	0.478418	0.8894	0.00691449
AC087854.1	0.199332	0.0567563	0.700071	0.0118595
ENTPD3-AS1	0.474166	0.263934	0.851855	0.0125471
AC027097.2	0.338123	0.13057	0.875598	0.0255085
AC027117.1	0.785775	0.666726	0.926082	0.00402658
AC010463.3	0.595447	0.369897	0.958531	0.0328161
AC127024.5	0.519859	0.354587	0.762165	0.000804504
AC127024.4	0.767497	0.5993	0.982901	0.0360275
AC021739.2	0.499375	0.2558	0.974886	0.0419028
AL451054.4	0.324514	0.139955	0.752453	0.00872119
LINC00216	0.390839	0.156309	0.977261	0.0445207
RPARP-AS1	0.623028	0.474055	0.818816	0.000689598
TSC22D1-AS1	0.407338	0.170968	0.970501	0.0426049
UGDH-AS1	0.498099	0.297081	0.835132	0.00821136
CYP1B1-AS1	0.306048	0.108838	0.860597	0.0247959
AC073349.4	0.634056	0.428086	0.939126	0.0230059
AC092127.2	0.416771	0.194502	0.893037	0.0243915
AC012676.4	0.356281	0.155628	0.815639	0.0145983
OSGEPL1-AS1	0.464907	0.219042	0.986742	0.046073
AL355916.2	0.348461	0.12752	0.952204	0.0398353
AC015727.1	0.328794	0.140678	0.768462	0.0102292
SNHG14	0.531838	0.295639	0.956748	0.0350702
SCAANT1	0.603716	0.40839	0.892464	0.0113924
CHASERR	0.740321	0.585571	0.935966	0.0119683
AC010300.1	0.360944	0.156628	0.831782	0.0167399
AC022146.2	0.642942	0.417981	0.988981	0.0443893
AL162385.2	0.456639	0.226101	0.922236	0.028838
AC012557.1	0.499027	0.309214	0.805357	0.00442165
AC138932.4	0.58341	0.356454	0.954872	0.0320596
AL360093.1	0.290189	0.0930694	0.904802	0.0329753
