# Supplementary material for: Construction and validation of a cuproptosis-related lncRNA signature for the prediction of the prognosis of LUAD and LUSC
Source: Sci Rep. 2023 Feb 11;13:2477. doi: 10.1038/s41598-023-29719-1 (PMC9922262; doi:10.1038/s41598-023-29719-1)
Supplement: Supplementary file 4 — Supplementary Table S3. [file 41598_2023_29719_MOESM4_ESM.xls]

## Sheet: Sheet1
gene	lowMean	highMean	logFC	pValue	fdr
AC092071.1	2.24014	0.642125	-1.80267	1.77239e-14	2.55983e-13
SNORA54	6.69072	0.15295	-5.45102	2.10401e-06	8.89889e-06
C9orf135	2.17785	0.821597	-1.4064	0.019771	0.0340533
AL359881.1	1.42954	0.703088	-1.02377	2.04068e-16	3.63625e-15
ASCL1	15.8693	7.09575	-1.16121	5.5409e-07	2.62439e-06
H4C5	1.40278	0.58257	-1.26779	0.00331062	0.0069782
AC008268.1	2.33823	1.02969	-1.18321	0.000377922	0.00100594
SNORD94	5.836	2.05024	-1.50919	8.16649e-25	4.09373e-23
BEX1	6.94218	2.80356	-1.30813	3.03356e-05	0.000102603
BTNL9	1.83836	0.846595	-1.11867	6.04838e-14	8.23693e-13
RNU6-418P	3.07669	1.42274	-1.11271	6.51067e-26	3.69502e-24
SFTPD	40.37	19.6929	-1.03561	0.000267465	0.000736744
CDA	10.3376	22.4414	1.11826	2.94759e-05	9.99047e-05
KLK7	3.14499	6.8995	1.13344	0.0243918	0.0410609
NPY	9.69408	0.265444	-5.19062	0.00620975	0.0122175
LINC00261	2.95436	1.06091	-1.47754	1.22258e-06	5.4107e-06
SNORD89	2.88806	1.43822	-1.00582	4.00404e-08	2.33729e-07
CYP4B1	28.2413	11.3335	-1.31722	2.5353e-07	1.28592e-06
SNORA79B	6.68962	0.559008	-3.58098	3.13535e-11	2.91645e-10
CD207	6.60388	3.28717	-1.00647	4.01748e-05	0.000132745
PEBP4	16.4803	7.1767	-1.19935	0.000514482	0.00132804
LINC00342	5.60565	2.17183	-1.36797	1.02696e-23	4.42486e-22
AC110285.2	2.36584	0.892053	-1.40715	3.22663e-33	5.32931e-31
ARL14	1.23319	3.27206	1.4078	1.99285e-07	1.0315e-06
RN7SL381P	1.78644	0.69917	-1.35337	1.09136e-20	3.19545e-19
NEAT1	37.7273	15.6606	-1.26847	8.81092e-29	7.46784e-27
SCGB3A2	324.213	112.867	-1.52231	0.000533019	0.00137118
EPS8L3	0.745014	1.86259	1.32197	0.00272749	0.00587302
MIR429	4.84851	2.30017	-1.0758	1.51028e-24	7.34222e-23
RN7SKP80	1.98586	0.522998	-1.92489	8.41271e-31	9.67687e-29
CYP4F32P	1.51805	0.500417	-1.60102	0.00249826	0.00542567
DDC	4.21837	1.71757	-1.29631	0.00477532	0.0096582
RNU4-2	112.798	1.15499	-6.60971	0.00244988	0.00532959
ZNF385B	2.74806	1.2836	-1.09822	6.7967e-06	2.61223e-05
MIR186	4.83417	2.09153	-1.20871	2.44507e-28	1.90908e-26
CYP2B7P	33.5142	15.3768	-1.12401	6.84963e-09	4.56985e-08
CGB5	0.153376	2.05609	3.74476	0.000811383	0.00198425
ZNF117	4.85175	2.41503	-1.00646	1.83349e-22	6.48925e-21
RNU6-1016P	2.9574	1.2081	-1.29159	1.27394e-20	3.68813e-19
RNVU1-31	2.39522	0.143226	-4.06379	0.00335902	0.00706057
PAX7	1.90161	0.779054	-1.28743	1.00554e-06	4.53428e-06
MMP3	3.2346	7.81708	1.27304	2.47279e-06	1.03164e-05
PGC	673.514	169.614	-1.98945	0.0030439	0.00647104
AC023421.1	3.65722	1.35617	-1.43121	6.18114e-06	2.39638e-05
LRRK2-DT	3.39141	1.16271	-1.54439	1.1534e-11	1.14832e-10
IL1A	2.77731	7.07708	1.34947	9.36108e-08	5.14281e-07
SCGN	1.84611	0.107033	-4.10837	0.00334153	0.00702724
SNORA73B	107.267	3.72221	-4.8489	6.72465e-10	5.18454e-09
CYP24A1	12.0728	27.7541	1.20094	2.58604e-07	1.30959e-06
MTATP8P2	6.48103	1.84104	-1.81571	0.00145928	0.00335773
ZDHHC11B	2.53188	1.06363	-1.25121	3.52123e-25	1.84407e-23
LAMC2	50.0883	115.13	1.20072	2.68995e-21	8.3707e-20
SNORA7B	3.11719	0.398772	-2.96661	1.67179e-08	1.03447e-07
SCARNA21	8.28506	0.880385	-3.23431	1.74184e-06	7.50505e-06
FLNC	1.87191	3.79978	1.0214	2.27686e-11	2.16638e-10
GGTLC1	11.004	4.81522	-1.19236	7.18144e-05	0.000224342
PIGR	175.899	80.9203	-1.12017	8.11521e-05	0.000250355
VEGFD	2.43513	1.07468	-1.1801	9.1347e-14	1.21447e-12
SCGB3A1	483.78	137.138	-1.81872	0.00013062	0.000386225
AL391427.1	3.04948	1.4465	-1.076	2.00982e-07	1.03778e-06
AFP	0.0993685	2.03367	4.35515	0.0128245	0.023208
AC084375.1	1.67066	0.821345	-1.02436	0.00226274	0.00496016
SCARNA6	8.17047	0.449403	-4.18434	1.1131e-14	1.63886e-13
SCARNA7	8.07641	0.255739	-4.98097	0.000339633	0.000912513
ZMAT1	1.88118	0.786774	-1.25761	8.98482e-31	1.02435e-28
RNU7-75P	1.80631	0.903128	-1.00005	1.51453e-07	8.01959e-07
SUSD2	32.6103	14.755	-1.14412	0.00157942	0.00359816
PSCA	6.90908	25.1836	1.86592	5.75373e-06	2.24895e-05
IGFBP1	1.00694	2.52785	1.32793	0.000475525	0.00123736
SH3BP5-AS1	1.36119	0.670235	-1.02213	1.58582e-36	5.23848e-34
RNU4ATAC	1.78696	0.428378	-2.06055	2.74838e-11	2.5826e-10
DIRAS3	3.09536	1.29012	-1.2626	7.4779e-09	4.9404e-08
COL4A3	2.1031	0.983736	-1.09618	1.01783e-12	1.17603e-11
MCCC1-AS1	1.37222	0.610177	-1.16921	6.5651e-42	8.45781e-39
AC004687.1	1.54655	0.693459	-1.15717	3.61087e-20	9.91874e-19
GOLGA8B	3.84861	1.91985	-1.00334	6.47648e-35	1.39061e-32
MIAT	2.77058	1.3521	-1.03499	1.56203e-11	1.53265e-10
MS4A15	8.59997	4.12177	-1.06107	0.000164448	0.000474063
RNU7-45P	2.48723	0.943902	-1.39783	7.3958e-06	2.81727e-05
RNASE7	1.28959	3.53317	1.45404	0.00671071	0.0130932
C16orf89	98.015	36.8092	-1.41294	3.68264e-06	1.49053e-05
RNY3P8	2.25199	1.09129	-1.04517	3.25921e-17	6.32355e-16
MALAT1	108.296	21.5887	-2.32663	3.88733e-35	8.91833e-33
SNORD15B	6.51777	0.880372	-2.88819	4.07241e-15	6.18689e-14
PLA2G1B	6.03761	2.72894	-1.14563	0.00103827	0.00247155
INSM1	3.28801	0.632384	-2.37834	0.000107974	0.000324626
SNORA53	6.43538	0.341146	-4.23756	1.13073e-13	1.48343e-12
PNPLA7	1.39993	0.667813	-1.06784	2.09728e-22	7.3381e-21
CRYM	6.80145	3.01046	-1.17586	2.19066e-07	1.12574e-06
TCN1	8.96183	19.3077	1.10731	6.10513e-07	2.86738e-06
AC026355.2	1.59217	0.55323	-1.52504	2.40064e-18	5.25084e-17
MT-TM	1.98475	0.970964	-1.03146	0.014066	0.0251998
AL021068.1	1.58819	0.539635	-1.55733	1.20081e-07	6.47012e-07
CRCT1	1.70117	3.73134	1.13316	6.33242e-05	0.000200149
FAM83A	13.1083	29.4117	1.16591	2.92311e-16	5.10737e-15
SNAP25	1.49917	0.686875	-1.12605	0.00119586	0.00281034
MEG3	2.22715	0.898038	-1.31035	3.05817e-08	1.81309e-07
AGER	37.9543	18.5317	-1.03427	2.14222e-06	9.03973e-06
SLC14A2	1.39945	0.575873	-1.28103	2.84169e-06	1.17489e-05
KLK6	1.77876	5.54979	1.64156	2.22729e-09	1.60034e-08
MIR200A	1.59135	0.755312	-1.07511	9.30197e-16	1.53049e-14
AC083843.2	1.64416	0.816757	-1.00937	4.1352e-33	6.65922e-31
TAC4	1.41939	0.573794	-1.30667	7.86028e-22	2.57669e-20
SNORA80B	2.30965	0.579913	-1.99377	5.57519e-09	3.77431e-08
MST1L	1.61784	0.695706	-1.21752	1.27529e-13	1.64956e-12
IGFL1	3.0648	6.95413	1.18208	0.000163158	0.000470976
AKAP12	3.74977	8.34406	1.15394	2.28397e-06	9.60013e-06
THBS4	2.77542	1.33679	-1.05394	2.88493e-14	4.06636e-13
CACNA2D2	7.29322	3.13342	-1.21882	2.55377e-11	2.41381e-10
AC019117.1	4.49374	1.94409	-1.20882	0.00542741	0.0108489
CDKL2	3.07093	1.43624	-1.09639	1.23255e-08	7.7991e-08
MIR3671	1.47257	0.612516	-1.26551	2.03739e-28	1.62023e-26
CNMD	10.2755	1.64188	-2.64579	0.000103023	0.000311268
GSTA2	5.8617	2.20167	-1.41272	0.000480976	0.00124985
SLC16A11	1.50191	0.747505	-1.00665	9.82417e-17	1.80035e-15
LINC00926	1.41235	0.677178	-1.06049	4.9516e-17	9.47867e-16
STMN2	1.58401	0.502798	-1.65554	0.01478	0.0263228
APOA1	9.82145	0.824396	-3.57453	4.34605e-05	0.000142505
RN7SL128P	1.61221	0.361531	-2.15685	0.0233418	0.0394894
CALB1	4.77714	2.31147	-1.04733	0.000279732	0.000766763
AC027117.1	2.32113	0.974869	-1.25154	2.1569e-18	4.74997e-17
SNORA74B	3.13874	0.137098	-4.51691	1.41965e-07	7.55756e-07
SCGB2A1	5.51199	2.31016	-1.25458	0.0022085	0.00485449
ITGB2-AS1	2.51519	1.22277	-1.04052	1.86698e-18	4.1327e-17
SNORA74A	3.93126	0.117296	-5.06676	0.000721218	0.00178957
KLK5	1.57733	5.55531	1.81638	0.00019694	0.000558358
SNORA12	6.93125	0.349267	-4.31071	1.31596e-12	1.48715e-11
CYP2A6	2.63025	0.481111	-2.45076	9.54796e-18	1.97696e-16
AC010719.1	2.10947	0.98708	-1.09564	1.92869e-34	3.94403e-32
ATP13A4	7.24565	3.34141	-1.11666	9.76831e-14	1.29337e-12
SNORA22	2.84041	0.46081	-2.62386	1.18065e-12	1.34605e-11
PRSS1	1.0084	2.2819	1.17816	6.90695e-05	0.000216542
Z83843.1	2.30359	0.925056	-1.31627	1.90297e-43	4.90319e-40
RSPO3	0.579297	2.14804	1.89065	0.000121981	0.000362847
MIR3677	1.89915	0.880449	-1.10904	7.70281e-17	1.43197e-15
SNORA5A	1.48628	0.707897	-1.0701	2.78832e-07	1.4043e-06
GLB1L3	2.15281	0.984133	-1.12929	6.22968e-06	2.41302e-05
SERPIND1	7.24309	2.28348	-1.66537	0.0275673	0.0457018
CHIA	2.24474	0.707539	-1.66567	0.000162054	0.000468417
ATP13A4-AS1	1.88134	0.56156	-1.74425	1.44615e-05	5.22017e-05
MIR3189	5.24922	1.92885	-1.44437	2.19851e-09	1.58055e-08
AC007991.2	3.13197	1.50247	-1.05974	4.19159e-11	3.84618e-10
LRRK2	7.48318	3.74144	-1.00006	6.46048e-08	3.64406e-07
RN7SL752P	1.9493	0.433466	-2.16897	0.00545824	0.0109004
AC008496.3	2.19438	0.842796	-1.38056	1.645e-06	7.12592e-06
AC105118.1	1.6574	0.800084	-1.0507	8.38469e-09	5.47214e-08
CALB2	4.18703	8.46396	1.01541	3.20928e-07	1.59327e-06
PTCSC3	2.25828	0.834994	-1.43539	1.34066e-12	1.51108e-11
PENK	5.66864	1.91012	-1.56934	4.10246e-08	2.39149e-07
PCSK2	9.7468	3.93096	-1.31005	3.81533e-09	2.6469e-08
MUC6	7.07116	2.98988	-1.24186	6.13776e-05	0.000194425
TFF1	30.8084	96.7167	1.65044	0.000900721	0.00217629
SFTPC	322.303	145.345	-1.14894	0.0013953	0.00322491
AL161431.1	1.75405	3.65843	1.06053	0.00423611	0.00869564
PRSS2	8.11002	27.1357	1.74241	0.00021931	0.000614479
