# Supplementary material for: Construction and validation of a cuproptosis-related lncRNA signature for the prediction of the prognosis of LUAD and LUSC
Source: Sci Rep. 2023 Feb 11;13:2477. doi: 10.1038/s41598-023-29719-1 (PMC9922262; doi:10.1038/s41598-023-29719-1)
Supplement: Supplementary file 5 — Supplementary Table S4. [file 41598_2023_29719_MOESM5_ESM.xls]

## Sheet: Sheet1
immune cell	pvalue	algorithm
B cell	9.98e-06	TIMER
T cell CD4+	0.0294255	TIMER
Myeloid dendritic cell	0.00343441	TIMER
B cell memory	0.0047045	CIBERSORT
T cell follicular helper	0.00015995	CIBERSORT
NK cell resting	0.00917865	CIBERSORT
NK cell activated	0.0269908	CIBERSORT
Macrophage M0	9.61e-06	CIBERSORT
Macrophage M2	0.00190345	CIBERSORT
Myeloid dendritic cell resting	0.0280672	CIBERSORT
Mast cell activated	0.000355398	CIBERSORT
Mast cell resting	0.000714692	CIBERSORT
Neutrophil	0.000145827	CIBERSORT
B cell memory	0.00283978	CIBERSORT-ABS
T cell CD8+	0.0384758	CIBERSORT-ABS
T cell follicular helper	3.38e-05	CIBERSORT-ABS
T cell regulatory (Tregs)	0.0205707	CIBERSORT-ABS
NK cell resting	0.00924915	CIBERSORT-ABS
NK cell activated	0.00672611	CIBERSORT-ABS
Macrophage M0	0.000731551	CIBERSORT-ABS
Myeloid dendritic cell resting	0.0266157	CIBERSORT-ABS
Mast cell activated	0.000272122	CIBERSORT-ABS
Mast cell resting	0.000886398	CIBERSORT-ABS
Neutrophil	0.000429881	CIBERSORT-ABS
B cell	4.81e-05	QUANTISEQ
Macrophage M1	0.0233502	QUANTISEQ
Macrophage M2	0.00837796	QUANTISEQ
Neutrophil	0.0247254	QUANTISEQ
NK cell	2.17e-05	QUANTISEQ
T cell CD4+ (non-regulatory)	0.00130254	QUANTISEQ
T cell regulatory (Tregs)	0.0177747	QUANTISEQ
T cell	2.36e-05	MCPCOUNTER
B cell	0.00553597	MCPCOUNTER
Monocyte	0.0103402	MCPCOUNTER
Macrophage/Monocyte	0.0103402	MCPCOUNTER
Myeloid dendritic cell	7.35e-05	MCPCOUNTER
Neutrophil	0.00064725	MCPCOUNTER
Cancer associated fibroblast	2.31e-07	MCPCOUNTER
B cell	0.00045722	XCELL
T cell CD4+ naive	0.000740194	XCELL
T cell CD4+ central memory	8.4e-11	XCELL
T cell CD8+ naive	0.0127494	XCELL
T cell CD8+	4.43e-05	XCELL
T cell CD8+ central memory	0.00716389	XCELL
Class-switched memory B cell	0.000665685	XCELL
Endothelial cell	0.000564887	XCELL
Granulocyte-monocyte progenitor	0.000182699	XCELL
Hematopoietic stem cell	0.0320478	XCELL
Macrophage	0.0304434	XCELL
Macrophage M1	0.00147391	XCELL
B cell memory	0.00189324	XCELL
Monocyte	0.00547072	XCELL
B cell naive	0.0442722	XCELL
Neutrophil	0.00576259	XCELL
T cell CD4+ Th2	1.17e-05	XCELL
B cell	0.0214151	EPIC
Cancer associated fibroblast	6.09e-07	EPIC
T cell CD8+	3.49e-07	EPIC
uncharacterized cell	0.0277184	EPIC
